# Supplementary material for: Dissection of core promoter syntax through single nucleotide resolution modeling of transcription initiation
Source: bioRxiv. 2024 Sep 17:2024.03.13.583868. Preprint. [Version 4] doi: 10.1101/2024.03.13.583868 (PMC10979970; doi:10.1101/2024.03.13.583868)
Supplement: Supplement 1 — List of GEO accession IDs used to train CLIPNET (txt file). [file media-1.txt]

GSM3004645_48641_R1_cap.clip.TTAGGC
GSM3004645_51644_R1_cap.clip.ACAGTG
GSM3004646_48646_R1_cap.clip.TGACCA
GSM3004646_51644_R1_cap.clip.CAGATC
GSM3004647_48641_R1_cap.clip.CAGATC
GSM3004647_51644_R1_cap.clip.GCCAAT
GSM3004648_48641_R1_cap.clip.ACAGTG
GSM3004648_51644_R1_cap.clip.TGACCA
GSM3004649_48641_R1_cap.clip.GCCAAT
GSM3004649_51644_R1_cap.clip.TTAGGC
GSM3004650_48646_R1_cap.clip.CGATGT
GSM3004650_51649_R1_cap.clip.ACTTGA
GSM3004651_48641_R1_cap.clip.TGACCA
GSM3004651_51649_R1_cap.clip.ATCACG
GSM3004652_48646_R1_cap.clip.ACTTGA
GSM3004652_51649_R1_cap.clip.CGATGT
GSM3004653_48646_R1_cap.clip.TTAGGC
GSM3004653_51649_R1_cap.clip.TGACCA
GSM3004655_51654_R1_cap.clip.ACAGTG
GSM3004656_51654_R1_cap.clip.ATCACG
GSM3004658_51654_R1_cap.clip.CGATGT
GSM3004659_51654_R1_cap.clip.GCCAAT
GSM3004660_51659_R1_cap.clip.ACAGTG
GSM3004661_51659_R1_cap.clip.ACTTGA
GSM3004662_51659_R1_cap.clip.GCCAAT
GSM3004663_51659_R1_cap.clip.TGACCA
GSM3004665_51664_R1_cap.clip.ACTTGA
GSM3004666_51664_R1_cap.clip.ATCACG
GSM3004667_51664_R1_cap.clip.CAGATC
GSM3004668_51664_R1_cap.clip.CGATGT
GSM3004669_51664_R1_cap.clip.TTAGGC
GSM3004670_51669_R1_cap.clip.ACAGTG
GSM3004671_51669_R1_cap.clip.ACTTGA
GSM3004672_51669_R1_cap.clip.CAGATC
GSM3004673_51669_R1_cap.clip.GCCAAT
GSM3004675_53264_R1_cap.clip.ACTTGA
GSM3004677_53264_R1_cap.clip.CGATGT
GSM3004678_53264_R1_cap.clip.TGACCA
GSM3004679_53264_R1_cap.clip.TTAGGC
GSM3004680_53269_R1_cap.clip.ACAGTG
GSM3004681_53269_R1_cap.clip.ATCACG
GSM3004682_53269_R1_cap.clip.CAGATC
GSM3004683_53269_R1_cap.clip.CGATGT
GSM3004684_53269_R1_cap.clip.GCCAAT
GSM3004685_53274_R1_cap.clip.CAGATC
GSM3004686_53274_R1_cap.clip.GCCAAT
GSM3004688_53274_R1_cap.clip.TTAGGC
GSM3004689_53278_R1_cap.clip.ACTTGA
GSM3004690_53278_R1_cap.clip.ATCACG
GSM3004691_53278_R1_cap.clip.CGATGT
GSM3004693_53278_R1_cap.clip.TTAGGC
GSM3004694_53283_R1_cap.clip.ACAGTG
GSM3004695_53283_R1_cap.clip.ATCACG
GSM3004696_53283_R1_cap.clip.CAGATC
GSM3004699_53288_R1_cap.clip.ACAGTG
GSM3004700_53288_R1_cap.clip.ACTTGA
GSM3004701_53288_R1_cap.clip.GCCAAT
GSM3004703_53288_R1_cap.clip.TTAGGC
GSM3004704_53293_R1_cap.clip.ACTTGA
GSM3004705_53293_R1_cap.clip.ATCACG
GSM3004706_53293_R1_cap.clip.CAGATC
GSM3004707_53293_R1_cap.clip.CGATGT
GSM3004709_53298_R1_cap.clip.ACAGTG
GSM3004710_53298_R1_cap.clip.ACTTGA
GSM3004711_53298_R1_cap.clip.CAGATC
GSM3004712_53298_R1_cap.clip.GCCAAT
GSM3004713_53298_R1_cap.clip.TGACCA
