# Supplementary material for: Dissection of core promoter syntax through single nucleotide resolution modeling of transcription initiation
Source: bioRxiv. 2024 Sep 17:2024.03.13.583868. Preprint. [Version 4] doi: 10.1101/2024.03.13.583868 (PMC10979970; doi:10.1101/2024.03.13.583868)
Supplement: Supplement 2 — High confidence PRO-cap peaks used to evaluate CLIPNET (bed file). [file media-2.txt]

chr1	28669	29669
chr1	28762	29762
chr1	28831	29831
chr1	28833	29833
chr1	28891	29891
chr1	28903	29903
chr1	28980	29980
chr1	29010	30010
chr1	29013	30013
chr1	29014	30014
chr1	29159	30159
chr1	29163	30163
chr1	778118	779118
chr1	778128	779128
chr1	778285	779285
chr1	778424	779424
chr1	778461	779461
chr1	778533	779533
chr1	826938	827938
chr1	827034	828034
chr1	827097	828097
chr1	827103	828103
chr1	827113	828113
chr1	827116	828116
chr1	827163	828163
chr1	827219	828219
chr1	827355	828355
chr1	827359	828359
chr1	827394	828394
chr1	827400	828400
chr1	1157467	1158467
chr1	1157563	1158563
chr1	1157588	1158588
chr1	1157620	1158620
chr1	1231647	1232647
chr1	1273308	1274308
chr1	1273418	1274418
chr1	1273460	1274460
chr1	1273470	1274470
chr1	1273536	1274536
chr1	1273551	1274551
chr1	1273649	1274649
chr1	1273688	1274688
chr1	1273702	1274702
chr1	1273739	1274739
chr1	1273749	1274749
chr1	1324187	1325187
chr1	1324208	1325208
chr1	1324257	1325257
chr1	1324291	1325291
chr1	1324312	1325312
chr1	1324357	1325357
chr1	1324441	1325441
chr1	1324471	1325471
chr1	1324564	1325564
chr1	1324579	1325579
chr1	1398829	1399829
chr1	1398830	1399830
chr1	1398878	1399878
chr1	1398907	1399907
chr1	1398912	1399912
chr1	1398980	1399980
chr1	1399039	1400039
chr1	1399162	1400162
chr1	1406709	1407709
chr1	1406724	1407724
chr1	1406745	1407745
chr1	1406823	1407823
chr1	1406843	1407843
chr1	1406887	1407887
chr1	1406897	1407897
chr1	1406921	1407921
chr1	1406970	1407970
chr1	1407009	1408009
chr1	1407010	1408010
chr1	1407082	1408082
chr1	1471073	1472073
chr1	1471175	1472175
chr1	1471306	1472306
chr1	1471360	1472360
chr1	1471416	1472416
chr1	1471442	1472442
chr1	1471476	1472476
chr1	1574285	1575285
chr1	1574346	1575346
chr1	1574377	1575377
chr1	1574387	1575387
chr1	1574474	1575474
chr1	1574479	1575479
chr1	1574488	1575488
chr1	1574505	1575505
chr1	1574519	1575519
chr1	1614811	1615811
chr1	1614977	1615977
chr1	1615229	1616229
chr1	1692854	1693854
chr1	1692878	1693878
chr1	1692917	1693917
chr1	1692992	1693992
chr1	1693119	1694119
chr1	1693134	1694134
chr1	1693238	1694238
chr1	1693299	1694299
chr1	1723912	1724912
chr1	1724078	1725078
chr1	1724079	1725079
chr1	1724081	1725081
chr1	1724143	1725143
chr1	1724155	1725155
chr1	1724282	1725282
chr1	1746133	1747133
chr1	1746145	1747145
chr1	1746168	1747168
chr1	1746242	1747242
chr1	1746258	1747258
chr1	1746326	1747326
chr1	1746336	1747336
chr1	1746349	1747349
chr1	1746511	1747511
chr1	1746577	1747577
chr1	1908688	1909688
chr1	2548938	2549938
chr1	2549059	2550059
chr1	2549085	2550085
chr1	2549158	2550158
chr1	2549184	2550184
chr1	2549190	2550190
chr1	2549233	2550233
chr1	2549238	2550238
chr1	2549239	2550239
chr1	2555640	2556640
chr1	2555655	2556655
chr1	2555662	2556662
chr1	2555808	2556808
chr1	2555893	2556893
chr1	2555898	2556898
chr1	2555940	2556940
chr1	2555965	2556965
chr1	2555973	2556973
chr1	2555993	2556993
chr1	2556046	2557046
chr1	2556066	2557066
chr1	2556109	2557109
chr1	2556115	2557115
chr1	2556128	2557128
chr1	2556151	2557151
chr1	2556280	2557280
chr1	2577781	2578781
chr1	2577798	2578798
chr1	2577823	2578823
chr1	2577842	2578842
chr1	2577889	2578889
chr1	2577894	2578894
chr1	2577912	2578912
chr1	2577971	2578971
chr1	2577977	2578977
chr1	2578075	2579075
chr1	2578144	2579144
chr1	2578152	2579152
chr1	2578209	2579209
chr1	2584885	2585885
chr1	2584892	2585892
chr1	2584894	2585894
chr1	2584933	2585933
chr1	2584985	2585985
chr1	2585043	2586043
chr1	2585059	2586059
chr1	2585155	2586155
chr1	2585189	2586189
chr1	2585298	2586298
chr1	3666311	3667311
chr1	6025645	6026645
chr1	6025684	6026684
chr1	6025691	6026691
chr1	6025783	6026783
chr1	6025818	6026818
chr1	6025825	6026825
chr1	6025831	6026831
chr1	6025833	6026833
chr1	6025856	6026856
chr1	6025877	6026877
chr1	6025927	6026927
chr1	6025937	6026937
chr1	6025938	6026938
chr1	6025946	6026946
chr1	6025959	6026959
chr1	6025962	6026962
chr1	6025984	6026984
chr1	6026017	6027017
chr1	6026028	6027028
chr1	6026033	6027033
chr1	6026053	6027053
chr1	6026063	6027063
chr1	6026089	6027089
chr1	6205398	6206398
chr1	6205449	6206449
chr1	6205483	6206483
chr1	6205505	6206505
chr1	6205508	6206508
chr1	6205523	6206523
chr1	6205580	6206580
chr1	6205595	6206595
chr1	6205666	6206666
chr1	6205669	6206669
chr1	6205694	6206694
chr1	6205738	6206738
chr1	6205749	6206749
chr1	6205815	6206815
chr1	6205851	6206851
chr1	6205862	6206862
chr1	6235433	6236433
chr1	6235449	6236449
chr1	6235606	6236606
chr1	6235611	6236611
chr1	6235769	6236769
chr1	6235808	6236808
chr1	6235811	6236811
chr1	6392818	6393818
chr1	6392826	6393826
chr1	6392894	6393894
chr1	6392962	6393962
chr1	6393031	6394031
chr1	6393057	6394057
chr1	6393111	6394111
chr1	6393125	6394125
chr1	6393144	6394144
chr1	6393153	6394153
chr1	6393323	6394323
chr1	6553915	6554915
chr1	6553978	6554978
chr1	6554023	6555023
chr1	6554024	6555024
chr1	6554034	6555034
chr1	6554163	6555163
chr1	6554165	6555165
chr1	6554202	6555202
chr1	6554222	6555222
chr1	6554257	6555257
chr1	6554320	6555320
chr1	6554336	6555336
chr1	6624469	6625469
chr1	6624539	6625539
chr1	6624638	6625638
chr1	6624710	6625710
chr1	6701507	6702507
chr1	6701686	6702686
chr1	6784022	6785022
chr1	6784034	6785034
chr1	6784092	6785092
chr1	6784102	6785102
chr1	6784183	6785183
chr1	6784250	6785250
chr1	6784283	6785283
chr1	6784333	6785333
chr1	6784355	6785355
chr1	6784358	6785358
chr1	6784406	6785406
chr1	6784407	6785407
chr1	6784425	6785425
chr1	6784441	6785441
chr1	6784464	6785464
chr1	6784473	6785473
chr1	6784477	6785477
chr1	6784478	6785478
chr1	6784526	6785526
chr1	7770545	7771545
chr1	7770569	7771569
chr1	7770590	7771590
chr1	7770610	7771610
chr1	7770625	7771625
chr1	7770639	7771639
chr1	7770717	7771717
chr1	7770745	7771745
chr1	7770762	7771762
chr1	7770763	7771763
chr1	7770766	7771766
chr1	7770770	7771770
chr1	7770783	7771783
chr1	7770863	7771863
chr1	7770868	7771868
chr1	7770883	7771883
chr1	7770913	7771913
chr1	7770954	7771954
chr1	7770969	7771969
chr1	7770973	7771973
chr1	7770996	7771996
chr1	7771001	7772001
chr1	7771039	7772039
chr1	7771066	7772066
chr1	7953642	7954642
chr1	7953661	7954661
chr1	7953712	7954712
chr1	7953721	7954721
chr1	7953747	7954747
chr1	7953782	7954782
chr1	7953902	7954902
chr1	7953921	7954921
chr1	7953922	7954922
chr1	7953956	7954956
chr1	7953957	7954957
chr1	7953961	7954961
chr1	7954016	7955016
chr1	7954034	7955034
chr1	7954057	7955057
chr1	7954063	7955063
chr1	7960994	7961994
chr1	7961000	7962000
chr1	7961281	7962281
chr1	7961368	7962368
chr1	9234060	9235060
chr1	9234112	9235112
chr1	9234170	9235170
chr1	9234186	9235186
chr1	9234262	9235262
chr1	9234286	9235286
chr1	9234361	9235361
chr1	9234467	9235467
chr1	9234473	9235473
chr1	9234502	9235502
chr1	9234529	9235529
chr1	9538779	9539779
chr1	9588127	9589127
chr1	9588243	9589243
chr1	9588272	9589272
chr1	9588436	9589436
chr1	9588453	9589453
chr1	10398293	10399293
chr1	10398312	10399312
chr1	10398333	10399333
chr1	10398346	10399346
chr1	10398347	10399347
chr1	10398354	10399354
chr1	10398373	10399373
chr1	10398413	10399413
chr1	10398414	10399414
chr1	10398446	10399446
chr1	10398456	10399456
chr1	10398582	10399582
chr1	10398630	10399630
chr1	10398654	10399654
chr1	10398663	10399663
chr1	10398670	10399670
chr1	10398710	10399710
chr1	10398743	10399743
chr1	10398756	10399756
chr1	10398770	10399770
chr1	10398788	10399788
chr1	11098894	11099894
chr1	11099229	11100229
chr1	11099314	11100314
chr1	11099316	11100316
chr1	11099331	11100331
chr1	11099421	11100421
chr1	11099524	11100524
chr1	11925826	11926826
chr1	11925851	11926851
chr1	11925881	11926881
chr1	11925893	11926893
chr1	11925899	11926899
chr1	11925926	11926926
chr1	11925951	11926951
chr1	11925955	11926955
chr1	11926026	11927026
chr1	11926063	11927063
chr1	11926113	11927113
chr1	11926124	11927124
chr1	11926225	11927225
chr1	11926232	11927232
chr1	11926245	11927245
chr1	11926277	11927277
chr1	11926298	11927298
chr1	11926310	11927310
chr1	11934085	11935085
chr1	11934148	11935148
chr1	11934158	11935158
chr1	11934192	11935192
chr1	11934260	11935260
chr1	11934367	11935367
chr1	11934389	11935389
chr1	11934396	11935396
chr1	11934401	11935401
chr1	11934428	11935428
chr1	12063491	12064491
chr1	12063607	12064607
chr1	13748693	13749693
chr1	13748739	13749739
chr1	13748760	13749760
chr1	13748790	13749790
chr1	13748837	13749837
chr1	13748865	13749865
chr1	13748886	13749886
chr1	13749024	13750024
chr1	13749044	13750044
chr1	13749123	13750123
chr1	13749141	13750141
chr1	13749142	13750142
chr1	13749178	13750178
chr1	15603046	15604046
chr1	15603103	15604103
chr1	15603135	15604135
chr1	15603167	15604167
chr1	15603278	15604278
chr1	15603284	15604284
chr1	15603361	15604361
chr1	15603444	15604444
chr1	15603475	15604475
chr1	15683566	15684566
chr1	15683585	15684585
chr1	15683591	15684591
chr1	15683616	15684616
chr1	15683672	15684672
chr1	15683865	15684865
chr1	15683868	15684868
chr1	15683900	15684900
chr1	15683978	15684978
chr1	15684004	15685004
chr1	15684012	15685012
chr1	15684019	15685019
chr1	15684023	15685023
chr1	15684024	15685024
chr1	15834398	15835398
chr1	15834400	15835400
chr1	15834421	15835421
chr1	15834425	15835425
chr1	15834442	15835442
chr1	15834447	15835447
chr1	15834448	15835448
chr1	15834469	15835469
chr1	15834487	15835487
chr1	15834523	15835523
chr1	15834580	15835580
chr1	15834583	15835583
chr1	15834642	15835642
chr1	15834734	15835734
chr1	15834752	15835752
chr1	15834760	15835760
chr1	15834794	15835794
chr1	15834832	15835832
chr1	15834849	15835849
chr1	15834862	15835862
chr1	15849005	15850005
chr1	15849220	15850220
chr1	15849249	15850249
chr1	15975460	15976460
chr1	15975484	15976484
chr1	15975493	15976493
chr1	15975699	15976699
chr1	15975716	15976716
chr1	15975744	15976744
chr1	15975787	15976787
chr1	15975792	15976792
chr1	15975869	15976869
chr1	15975916	15976916
chr1	16351901	16352901
chr1	16351904	16352904
chr1	16351910	16352910
chr1	16351953	16352953
chr1	16352052	16353052
chr1	16352079	16353079
chr1	16352103	16353103
chr1	16352133	16353133
chr1	16352146	16353146
chr1	16352149	16353149
chr1	16352202	16353202
chr1	16352349	16353349
chr1	16440023	16441023
chr1	16440046	16441046
chr1	16440074	16441074
chr1	16440076	16441076
chr1	16440248	16441248
chr1	16440249	16441249
chr1	16440277	16441277
chr1	16440351	16441351
chr1	16440376	16441376
chr1	16440384	16441384
chr1	16440403	16441403
chr1	16440411	16441411
chr1	16440489	16441489
chr1	16644108	16645108
chr1	16644168	16645168
chr1	16644170	16645170
chr1	16644204	16645204
chr1	16644216	16645216
chr1	16644233	16645233
chr1	16644252	16645252
chr1	16644270	16645270
chr1	16644310	16645310
chr1	16644342	16645342
chr1	16644344	16645344
chr1	16644361	16645361
chr1	16644391	16645391
chr1	16644413	16645413
chr1	16644422	16645422
chr1	16644447	16645447
chr1	16644451	16645451
chr1	19209695	19210695
chr1	19209715	19210715
chr1	19209802	19210802
chr1	19250842	19251842
chr1	19250887	19251887
chr1	19251117	19252117
chr1	19251165	19252165
chr1	19251212	19252212
chr1	19311616	19312616
chr1	19311630	19312630
chr1	19311640	19312640
chr1	19311644	19312644
chr1	19311675	19312675
chr1	19311704	19312704
chr1	19311719	19312719
chr1	19311733	19312733
chr1	19311774	19312774
chr1	19311781	19312781
chr1	19311824	19312824
chr1	19311835	19312835
chr1	19311865	19312865
chr1	19311932	19312932
chr1	19311946	19312946
chr1	19312019	19313019
chr1	19312024	19313024
chr1	19312059	19313059
chr1	19312067	19313067
chr1	19485045	19486045
chr1	20507482	20508482
chr1	20507483	20508483
chr1	20507608	20508608
chr1	20507671	20508671
chr1	20507718	20508718
chr1	20507769	20508769
chr1	20507892	20508892
chr1	20507917	20508917
chr1	20507941	20508941
chr1	20507942	20508942
chr1	20786748	20787748
chr1	20786768	20787768
chr1	20786805	20787805
chr1	20786828	20787828
chr1	20786859	20787859
chr1	20786913	20787913
chr1	20787038	20788038
chr1	20787053	20788053
chr1	20787062	20788062
chr1	20787121	20788121
chr1	20787129	20788129
chr1	21439489	21440489
chr1	22024785	22025785
chr1	22024840	22025840
chr1	22024909	22025909
chr1	22024929	22025929
chr1	22024930	22025930
chr1	22024955	22025955
chr1	22024994	22025994
chr1	22025008	22026008
chr1	22025032	22026032
chr1	22025039	22026039
chr1	22025057	22026057
chr1	22025085	22026085
chr1	22025097	22026097
chr1	22025106	22026106
chr1	22025183	22026183
chr1	22025319	22026319
chr1	22025339	22026339
chr1	22025369	22026369
chr1	22025375	22026375
chr1	22025419	22026419
chr1	22025428	22026428
chr1	22025453	22026453
chr1	22025474	22026474
chr1	22025507	22026507
chr1	22025554	22026554
chr1	22025593	22026593
chr1	22025642	22026642
chr1	22025662	22026662
chr1	22025706	22026706
chr1	22025766	22026766
chr1	22025787	22026787
chr1	23018758	23019758
chr1	23018848	23019848
chr1	23018893	23019893
chr1	23019050	23020050
chr1	23019136	23020136
chr1	23019152	23020152
chr1	23530849	23531849
chr1	23554423	23555423
chr1	23554481	23555481
chr1	23554567	23555567
chr1	23554727	23555727
chr1	23554753	23555753
chr1	23558919	23559919
chr1	23559000	23560000
chr1	23559088	23560088
chr1	23559106	23560106
chr1	23559290	23560290
chr1	23559332	23560332
chr1	23559362	23560362
chr1	23559375	23560375
chr1	23742744	23743744
chr1	23742760	23743760
chr1	23742807	23743807
chr1	23742945	23743945
chr1	23743004	23744004
chr1	23743075	23744075
chr1	23777700	23778700
chr1	23777717	23778717
chr1	23777723	23778723
chr1	23777871	23778871
chr1	23777885	23778885
chr1	23777886	23778886
chr1	23777910	23778910
chr1	23777919	23778919
chr1	23777952	23778952
chr1	23777955	23778955
chr1	23778020	23779020
chr1	23778023	23779023
chr1	23778088	23779088
chr1	23778089	23779089
chr1	23800290	23801290
chr1	23800299	23801299
chr1	23800317	23801317
chr1	23800336	23801336
chr1	23800360	23801360
chr1	23800438	23801438
chr1	23800441	23801441
chr1	23800443	23801443
chr1	23800448	23801448
chr1	23800471	23801471
chr1	23800484	23801484
chr1	23800495	23801495
chr1	23800520	23801520
chr1	23800619	23801619
chr1	23800673	23801673
chr1	23824822	23825822
chr1	23824831	23825831
chr1	23824857	23825857
chr1	23824885	23825885
chr1	23825063	23826063
chr1	23825114	23826114
chr1	23958516	23959516
chr1	23958776	23959776
chr1	23959075	23960075
chr1	23959099	23960099
chr1	23959116	23960116
chr1	23959181	23960181
chr1	23959273	23960273
chr1	23959287	23960287
chr1	23959428	23960428
chr1	23959487	23960487
chr1	25019133	25020133
chr1	25019190	25020190
chr1	25019376	25020376
chr1	25019447	25020447
chr1	25231888	25232888
chr1	25231918	25232918
chr1	25231935	25232935
chr1	25232065	25233065
chr1	25232189	25233189
chr1	25232202	25233202
chr1	25232224	25233224
chr1	25232238	25233238
chr1	25232255	25233255
chr1	25232262	25233262
chr1	25232276	25233276
chr1	25232304	25233304
chr1	25239450	25240450
chr1	25239497	25240497
chr1	25239582	25240582
chr1	25239650	25240650
chr1	25239854	25240854
chr1	25246950	25247950
chr1	25246954	25247954
chr1	25246967	25247967
chr1	25246974	25247974
chr1	25247074	25248074
chr1	25247076	25248076
chr1	25247125	25248125
chr1	25247160	25248160
chr1	25247406	25248406
chr1	25337602	25338602
chr1	25337608	25338608
chr1	25337609	25338609
chr1	25337635	25338635
chr1	25337650	25338650
chr1	25337671	25338671
chr1	25337681	25338681
chr1	25337690	25338690
chr1	25337757	25338757
chr1	25337780	25338780
chr1	25337787	25338787
chr1	25337824	25338824
chr1	25338012	25339012
chr1	25338038	25339038
chr1	25338041	25339041
chr1	25429824	25430824
chr1	25429836	25430836
chr1	25429886	25430886
chr1	25429917	25430917
chr1	25429952	25430952
chr1	25430014	25431014
chr1	25430080	25431080
chr1	25430114	25431114
chr1	25819290	25820290
chr1	25819342	25820342
chr1	25819382	25820382
chr1	25819416	25820416
chr1	25819453	25820453
chr1	25819558	25820558
chr1	25819605	25820605
chr1	25819609	25820609
chr1	25819687	25820687
chr1	25819739	25820739
chr1	25858839	25859839
chr1	25858968	25859968
chr1	25859043	25860043
chr1	25859051	25860051
chr1	25859064	25860064
chr1	25859065	25860065
chr1	25859089	25860089
chr1	25859106	25860106
chr1	25859107	25860107
chr1	25859158	25860158
chr1	25859240	25860240
chr1	25859259	25860259
chr1	25859275	25860275
chr1	25859289	25860289
chr1	25859291	25860291
chr1	25859302	25860302
chr1	26111126	26112126
chr1	26111152	26112152
chr1	26111170	26112170
chr1	26111201	26112201
chr1	26111253	26112253
chr1	26111269	26112269
chr1	26111273	26112273
chr1	26111303	26112303
chr1	26111343	26112343
chr1	26111416	26112416
chr1	26111508	26112508
chr1	26279354	26280354
chr1	26279372	26280372
chr1	26279469	26280469
chr1	26279470	26280470
chr1	26279475	26280475
chr1	26279481	26280481
chr1	26279502	26280502
chr1	26279511	26280511
chr1	26279516	26280516
chr1	26279554	26280554
chr1	26279626	26280626
chr1	26279636	26280636
chr1	26279651	26280651
chr1	26279673	26280673
chr1	26279707	26280707
chr1	26289212	26290212
chr1	26289214	26290214
chr1	26289241	26290241
chr1	26289251	26290251
chr1	26289302	26290302
chr1	26289442	26290442
chr1	26289446	26290446
chr1	26289458	26290458
chr1	26289488	26290488
chr1	26289495	26290495
chr1	26289527	26290527
chr1	26289531	26290531
chr1	26289540	26290540
chr1	26289546	26290546
chr1	26289566	26290566
chr1	26289654	26290654
chr1	26306219	26307219
chr1	26306277	26307277
chr1	26306335	26307335
chr1	26306378	26307378
chr1	26306382	26307382
chr1	26317331	26318331
chr1	26317442	26318442
chr1	26317497	26318497
chr1	26545086	26546086
chr1	26545101	26546101
chr1	26545175	26546175
chr1	26545191	26546191
chr1	26545194	26546194
chr1	26545279	26546279
chr1	26545288	26546288
chr1	26545368	26546368
chr1	26545406	26546406
chr1	26545494	26546494
chr1	26620564	26621564
chr1	26620642	26621642
chr1	26620665	26621665
chr1	26620675	26621675
chr1	26620707	26621707
chr1	26620737	26621737
chr1	26621011	26622011
chr1	26864612	26865612
chr1	26864687	26865687
chr1	26864795	26865795
chr1	26864799	26865799
chr1	26864800	26865800
chr1	26864818	26865818
chr1	26864838	26865838
chr1	26864847	26865847
chr1	26864891	26865891
chr1	26864909	26865909
chr1	26864974	26865974
chr1	26864980	26865980
chr1	26889631	26890631
chr1	26889701	26890701
chr1	26889709	26890709
chr1	26889773	26890773
chr1	26889794	26890794
chr1	26889844	26890844
chr1	26889873	26890873
chr1	26889876	26890876
chr1	26889902	26890902
chr1	26889904	26890904
chr1	26889913	26890913
chr1	26889930	26890930
chr1	26889977	26890977
chr1	26890024	26891024
chr1	26890044	26891044
chr1	26890060	26891060
chr1	26890066	26891066
chr1	26890112	26891112
chr1	26890114	26891114
chr1	26890126	26891126
chr1	26899805	26900805
chr1	26899818	26900818
chr1	26899875	26900875
chr1	26899892	26900892
chr1	26899907	26900907
chr1	26899911	26900911
chr1	26899922	26900922
chr1	26899927	26900927
chr1	26899931	26900931
chr1	26899937	26900937
chr1	26899938	26900938
chr1	26900038	26901038
chr1	26900044	26901044
chr1	26900079	26901079
chr1	26900093	26901093
chr1	26900144	26901144
chr1	26900155	26901155
chr1	26900165	26901165
chr1	26900184	26901184
chr1	26900185	26901185
chr1	26900216	26901216
chr1	26900246	26901246
chr1	26900250	26901250
chr1	26921004	26922004
chr1	26921047	26922047
chr1	26921111	26922111
chr1	26921135	26922135
chr1	26921167	26922167
chr1	26921197	26922197
chr1	26921269	26922269
chr1	26921278	26922278
chr1	26921282	26922282
chr1	26921284	26922284
chr1	26921360	26922360
chr1	26921376	26922376
chr1	26921389	26922389
chr1	26921395	26922395
chr1	26921430	26922430
chr1	26921440	26922440
chr1	26921471	26922471
chr1	27625942	27626942
chr1	27625948	27626948
chr1	27659233	27660233
chr1	27659392	27660392
chr1	27659439	27660439
chr1	27659462	27660462
chr1	27659495	27660495
chr1	27659496	27660496
chr1	27659565	27660565
chr1	28088112	28089112
chr1	28088166	28089166
chr1	28088225	28089225
chr1	28088305	28089305
chr1	28088374	28089374
chr1	28088381	28089381
chr1	28235397	28236397
chr1	28235461	28236461
chr1	28235499	28236499
chr1	28235517	28236517
chr1	28235527	28236527
chr1	28235554	28236554
chr1	28235557	28236557
chr1	28235601	28236601
chr1	28235664	28236664
chr1	28235718	28236718
chr1	28235725	28236725
chr1	28235741	28236741
chr1	28235812	28236812
chr1	28258757	28259757
chr1	28258769	28259769
chr1	28258791	28259791
chr1	28258827	28259827
chr1	28258920	28259920
chr1	28258922	28259922
chr1	28259022	28260022
chr1	28259155	28260155
chr1	28259162	28260162
chr1	28259206	28260206
chr1	28328296	28329296
chr1	28328433	28329433
chr1	28328436	28329436
chr1	28328457	28329457
chr1	28328468	28329468
chr1	28328481	28329481
chr1	28328485	28329485
chr1	28328486	28329486
chr1	28328543	28329543
chr1	28328555	28329555
chr1	28328558	28329558
chr1	28328580	28329580
chr1	28328624	28329624
chr1	28328636	28329636
chr1	28328662	28329662
chr1	28328689	28329689
chr1	28328692	28329692
chr1	28328693	28329693
chr1	28328713	28329713
chr1	28328717	28329717
chr1	28328725	28329725
chr1	28328750	28329750
chr1	28328763	28329763
chr1	28328768	28329768
chr1	28328780	28329780
chr1	28328783	28329783
chr1	28328822	28329822
chr1	28505427	28506427
chr1	28505436	28506436
chr1	28505519	28506519
chr1	28505552	28506552
chr1	28505562	28506562
chr1	28505616	28506616
chr1	28505737	28506737
chr1	28505743	28506743
chr1	28581383	28582383
chr1	28581388	28582388
chr1	28581392	28582392
chr1	28581415	28582415
chr1	28581427	28582427
chr1	28581432	28582432
chr1	28581450	28582450
chr1	28581453	28582453
chr1	28581479	28582479
chr1	28581518	28582518
chr1	28581524	28582524
chr1	28581585	28582585
chr1	28581590	28582590
chr1	28581624	28582624
chr1	28581656	28582656
chr1	28581717	28582717
chr1	28581737	28582737
chr1	28581740	28582740
chr1	28581742	28582742
chr1	28581747	28582747
chr1	28581765	28582765
chr1	28581795	28582795
chr1	28642483	28643483
chr1	28642594	28643594
chr1	28642612	28643612
chr1	28642615	28643615
chr1	28642645	28643645
chr1	28642647	28643647
chr1	28642653	28643653
chr1	28642673	28643673
chr1	28642731	28643731
chr1	28642750	28643750
chr1	28642792	28643792
chr1	28642900	28643900
chr1	28642922	28643922
chr1	28642932	28643932
chr1	28642940	28643940
chr1	28642945	28643945
chr1	28642953	28643953
chr1	28668087	28669087
chr1	28668124	28669124
chr1	28668178	28669178
chr1	28668263	28669263
chr1	28668282	28669282
chr1	28668401	28669401
chr1	28668412	28669412
chr1	28668422	28669422
chr1	28668443	28669443
chr1	28736391	28737391
chr1	29230340	29231340
chr1	29230424	29231424
chr1	29230508	29231508
chr1	29230625	29231625
chr1	29230636	29231636
chr1	29230726	29231726
chr1	30743684	30744684
chr1	30743767	30744767
chr1	30743771	30744771
chr1	30743834	30744834
chr1	30743870	30744870
chr1	30743970	30744970
chr1	30757331	30758331
chr1	30757402	30758402
chr1	30757421	30758421
chr1	30757431	30758431
chr1	30757446	30758446
chr1	30757662	30758662
chr1	31065226	31066226
chr1	31065265	31066265
chr1	31065580	31066580
chr1	31065581	31066581
chr1	31296279	31297279
chr1	31296333	31297333
chr1	31296350	31297350
chr1	31296375	31297375
chr1	31296570	31297570
chr1	31296573	31297573
chr1	31296595	31297595
chr1	31296646	31297646
chr1	31296733	31297733
chr1	31296771	31297771
chr1	31943846	31944846
chr1	31943867	31944867
chr1	31943885	31944885
chr1	31943917	31944917
chr1	31943921	31944921
chr1	31943956	31944956
chr1	31943962	31944962
chr1	31944011	31945011
chr1	31944023	31945023
chr1	31944039	31945039
chr1	31944055	31945055
chr1	31944096	31945096
chr1	31944106	31945106
chr1	31944140	31945140
chr1	31944161	31945161
chr1	31944166	31945166
chr1	31944170	31945170
chr1	31944184	31945184
chr1	31944276	31945276
chr1	31944292	31945292
chr1	31944306	31945306
chr1	32072157	32073157
chr1	32072230	32073230
chr1	32072233	32073233
chr1	32072251	32073251
chr1	32072252	32073252
chr1	32072278	32073278
chr1	32072313	32073313
chr1	32072395	32073395
chr1	32072498	32073498
chr1	32072505	32073505
chr1	32072506	32073506
chr1	32072526	32073526
chr1	32072581	32073581
chr1	32072625	32073625
chr1	32072637	32073637
chr1	32072712	32073712
chr1	32179042	32180042
chr1	32179091	32180091
chr1	32179095	32180095
chr1	32179165	32180165
chr1	32179185	32180185
chr1	32179201	32180201
chr1	32179221	32180221
chr1	32179268	32180268
chr1	32179305	32180305
chr1	32179307	32180307
chr1	32179373	32180373
chr1	32179394	32180394
chr1	32179411	32180411
chr1	32221663	32222663
chr1	32221682	32222682
chr1	32221777	32222777
chr1	32221828	32222828
chr1	32221869	32222869
chr1	32221888	32222888
chr1	32221911	32222911
chr1	32221915	32222915
chr1	32221933	32222933
chr1	32221938	32222938
chr1	32221960	32222960
chr1	32222022	32223022
chr1	32222095	32223095
chr1	32222152	32223152
chr1	32350889	32351889
chr1	32350969	32351969
chr1	32351203	32352203
chr1	32393925	32394925
chr1	32393999	32394999
chr1	32394008	32395008
chr1	32394217	32395217
chr1	32649894	32650894
chr1	32649920	32650920
chr1	32650146	32651146
chr1	32650172	32651172
chr1	32964398	32965398
chr1	32964426	32965426
chr1	32964435	32965435
chr1	32964443	32965443
chr1	32964458	32965458
chr1	32964563	32965563
chr1	32964569	32965569
chr1	32964578	32965578
chr1	32964587	32965587
chr1	32964649	32965649
chr1	32964652	32965652
chr1	32964691	32965691
chr1	32964713	32965713
chr1	32964773	32965773
chr1	32980686	32981686
chr1	32980771	32981771
chr1	32980812	32981812
chr1	32980870	32981870
chr1	32980917	32981917
chr1	32981012	32982012
chr1	32981060	32982060
chr1	32981062	32982062
chr1	32981090	32982090
chr1	32981096	32982096
chr1	32981097	32982097
chr1	32981105	32982105
chr1	32981120	32982120
chr1	32981149	32982149
chr1	33349309	33350309
chr1	33349333	33350333
chr1	33349378	33350378
chr1	33349398	33350398
chr1	33349473	33350473
chr1	33349474	33350474
chr1	33349478	33350478
chr1	33349479	33350479
chr1	33349542	33350542
chr1	33349545	33350545
chr1	33349548	33350548
chr1	33349565	33350565
chr1	33349567	33350567
chr1	33349603	33350603
chr1	33349643	33350643
chr1	33349645	33350645
chr1	33349664	33350664
chr1	33349667	33350667
chr1	33349668	33350668
chr1	33349717	33350717
chr1	33349719	33350719
chr1	33349751	33350751
chr1	33349765	33350765
chr1	33349770	33350770
chr1	33349771	33350771
chr1	33349778	33350778
chr1	33349789	33350789
chr1	34866035	34867035
chr1	34866152	34867152
chr1	34866303	34867303
chr1	34984698	34985698
chr1	34984701	34985701
chr1	34984706	34985706
chr1	34984740	34985740
chr1	34984761	34985761
chr1	34984785	34985785
chr1	34984820	34985820
chr1	34984829	34985829
chr1	34984837	34985837
chr1	34984846	34985846
chr1	34984861	34985861
chr1	34984875	34985875
chr1	34984880	34985880
chr1	34984886	34985886
chr1	34984888	34985888
chr1	34984909	34985909
chr1	34984942	34985942
chr1	34984979	34985979
chr1	34985020	34986020
chr1	34985025	34986025
chr1	34985069	34986069
chr1	34985090	34986090
chr1	34985097	34986097
chr1	34985098	34986098
chr1	34985117	34986117
chr1	35577110	35578110
chr1	35577207	35578207
chr1	35577352	35578352
chr1	35577494	35578494
chr1	35577495	35578495
chr1	35577507	35578507
chr1	35640876	35641876
chr1	35640915	35641915
chr1	35640971	35641971
chr1	35640990	35641990
chr1	35640995	35641995
chr1	35641078	35642078
chr1	35641112	35642112
chr1	35641114	35642114
chr1	35641174	35642174
chr1	35641177	35642177
chr1	35641206	35642206
chr1	35641218	35642218
chr1	35641248	35642248
chr1	35641249	35642249
chr1	35641283	35642283
chr1	35641284	35642284
chr1	35641308	35642308
chr1	35641367	35642367
chr1	35641369	35642369
chr1	35641390	35642390
chr1	35718218	35719218
chr1	35718247	35719247
chr1	35718303	35719303
chr1	35718315	35719315
chr1	35718319	35719319
chr1	35718327	35719327
chr1	35718330	35719330
chr1	35718424	35719424
chr1	35718431	35719431
chr1	35718468	35719468
chr1	35718484	35719484
chr1	35718492	35719492
chr1	35718495	35719495
chr1	35718515	35719515
chr1	35718534	35719534
chr1	35718544	35719544
chr1	35718554	35719554
chr1	35718571	35719571
chr1	35718578	35719578
chr1	35718588	35719588
chr1	35718590	35719590
chr1	35718593	35719593
chr1	35718594	35719594
chr1	35768925	35769925
chr1	35930598	35931598
chr1	35930667	35931667
chr1	35930733	35931733
chr1	35930957	35931957
chr1	36088201	36089201
chr1	36088202	36089202
chr1	36088288	36089288
chr1	36088357	36089357
chr1	36088404	36089404
chr1	36088409	36089409
chr1	36088422	36089422
chr1	36088495	36089495
chr1	36088537	36089537
chr1	36088581	36089581
chr1	36088603	36089603
chr1	36088610	36089610
chr1	36088637	36089637
chr1	36088655	36089655
chr1	36088657	36089657
chr1	36160376	36161376
chr1	36160389	36161389
chr1	36160449	36161449
chr1	36160470	36161470
chr1	36160563	36161563
chr1	36160584	36161584
chr1	36160593	36161593
chr1	36160613	36161613
chr1	36160614	36161614
chr1	36160638	36161638
chr1	36160806	36161806
chr1	36306467	36307467
chr1	36306468	36307468
chr1	36306566	36307566
chr1	36306598	36307598
chr1	36306660	36307660
chr1	36306722	36307722
chr1	36306776	36307776
chr1	36385910	36386910
chr1	36385953	36386953
chr1	36385994	36386994
chr1	36386055	36387055
chr1	36386100	36387100
chr1	36386115	36387115
chr1	36386221	36387221
chr1	36386228	36387228
chr1	36386265	36387265
chr1	36386272	36387272
chr1	36386274	36387274
chr1	36386304	36387304
chr1	36386371	36387371
chr1	36397262	36398262
chr1	36397306	36398306
chr1	36397326	36398326
chr1	36397352	36398352
chr1	36397379	36398379
chr1	36397399	36398399
chr1	36397423	36398423
chr1	36397452	36398452
chr1	36397542	36398542
chr1	36397615	36398615
chr1	36397650	36398650
chr1	36397694	36398694
chr1	36397717	36398717
chr1	36463876	36464876
chr1	36463936	36464936
chr1	36463947	36464947
chr1	36463950	36464950
chr1	36463979	36464979
chr1	36463985	36464985
chr1	36464064	36465064
chr1	36464091	36465091
chr1	36464102	36465102
chr1	36464110	36465110
chr1	36464118	36465118
chr1	36464135	36465135
chr1	36464138	36465138
chr1	36464165	36465165
chr1	36464196	36465196
chr1	36464224	36465224
chr1	37474053	37475053
chr1	37474222	37475222
chr1	37514177	37515177
chr1	37514229	37515229
chr1	37514313	37515313
chr1	37514332	37515332
chr1	37514336	37515336
chr1	37514391	37515391
chr1	37514402	37515402
chr1	37514493	37515493
chr1	37514505	37515505
chr1	37514523	37515523
chr1	37514561	37515561
chr1	37514619	37515619
chr1	37807554	37808554
chr1	37807618	37808618
chr1	37807822	37808822
chr1	37859040	37860040
chr1	37859084	37860084
chr1	37859269	37860269
chr1	37859288	37860288
chr1	37859381	37860381
chr1	37859422	37860422
chr1	37859424	37860424
chr1	37859425	37860425
chr1	37989541	37990541
chr1	37989599	37990599
chr1	37989664	37990664
chr1	37989682	37990682
chr1	37989686	37990686
chr1	37989824	37990824
chr1	37989851	37990851
chr1	38012009	38013009
chr1	38012076	38013076
chr1	38012125	38013125
chr1	38012138	38013138
chr1	38012245	38013245
chr1	38012417	38013417
chr1	38012454	38013454
chr1	38012468	38013468
chr1	38872899	38873899
chr1	38872990	38873990
chr1	38873067	38874067
chr1	38873100	38874100
chr1	38873102	38874102
chr1	38873107	38874107
chr1	38873120	38874120
chr1	38873150	38874150
chr1	38873323	38874323
chr1	38873357	38874357
chr1	38990587	38991587
chr1	38990604	38991604
chr1	38990615	38991615
chr1	38990652	38991652
chr1	38990665	38991665
chr1	38990700	38991700
chr1	38990711	38991711
chr1	38990738	38991738
chr1	38990747	38991747
chr1	38990787	38991787
chr1	38990851	38991851
chr1	38990898	38991898
chr1	38990923	38991923
chr1	38990993	38991993
chr1	39025619	39026619
chr1	39025625	39026625
chr1	39025660	39026660
chr1	39025666	39026666
chr1	39025705	39026705
chr1	39025745	39026745
chr1	39025784	39026784
chr1	39025789	39026789
chr1	39025806	39026806
chr1	39025869	39026869
chr1	39025919	39026919
chr1	39025951	39026951
chr1	39025970	39026970
chr1	39025973	39026973
chr1	39025986	39026986
chr1	39026010	39027010
chr1	39026069	39027069
chr1	39738207	39739207
chr1	39738234	39739234
chr1	39738272	39739272
chr1	39738316	39739316
chr1	39738333	39739333
chr1	39738346	39739346
chr1	39738352	39739352
chr1	39738404	39739404
chr1	39738407	39739407
chr1	39738459	39739459
chr1	39738476	39739476
chr1	39738486	39739486
chr1	39738490	39739490
chr1	39738492	39739492
chr1	39738550	39739550
chr1	39738577	39739577
chr1	39738614	39739614
chr1	39738649	39739649
chr1	39738651	39739651
chr1	39882835	39883835
chr1	39883170	39884170
chr1	40039319	40040319
chr1	40039325	40040325
chr1	40039331	40040331
chr1	40039380	40040380
chr1	40039442	40040442
chr1	40039457	40040457
chr1	40039487	40040487
chr1	40039505	40040505
chr1	40039512	40040512
chr1	40039536	40040536
chr1	40039607	40040607
chr1	40039645	40040645
chr1	40039677	40040677
chr1	40039720	40040720
chr1	40039721	40040721
chr1	40039748	40040748
chr1	40160614	40161614
chr1	40160636	40161636
chr1	40160696	40161696
chr1	40160732	40161732
chr1	40160798	40161798
chr1	40160826	40161826
chr1	40160833	40161833
chr1	40160869	40161869
chr1	40160894	40161894
chr1	40160903	40161903
chr1	40160910	40161910
chr1	40160968	40161968
chr1	40161125	40162125
chr1	40508081	40509081
chr1	40508092	40509092
chr1	40508095	40509095
chr1	40508146	40509146
chr1	40508154	40509154
chr1	40508155	40509155
chr1	40508160	40509160
chr1	40508208	40509208
chr1	40508215	40509215
chr1	40508252	40509252
chr1	40508311	40509311
chr1	40508417	40509417
chr1	40508475	40509475
chr1	40508498	40509498
chr1	40508505	40509505
chr1	40531001	40532001
chr1	40531085	40532085
chr1	40531093	40532093
chr1	40531108	40532108
chr1	40531120	40532120
chr1	40531150	40532150
chr1	40531191	40532191
chr1	40531253	40532253
chr1	40531349	40532349
chr1	40691235	40692235
chr1	40691259	40692259
chr1	40691399	40692399
chr1	40979059	40980059
chr1	40979137	40980137
chr1	40979197	40980197
chr1	40979218	40980218
chr1	40979374	40980374
chr1	40979414	40980414
chr1	40979432	40980432
chr1	41240779	41241779
chr1	41240811	41241811
chr1	41240840	41241840
chr1	41240884	41241884
chr1	41240943	41241943
chr1	41240945	41241945
chr1	41240998	41241998
chr1	41241072	41242072
chr1	41241133	41242133
chr1	41241136	41242136
chr1	41241166	41242166
chr1	41241186	41242186
chr1	41241227	41242227
chr1	42334629	42335629
chr1	42334640	42335640
chr1	42334800	42335800
chr1	42334815	42335815
chr1	42334852	42335852
chr1	42334855	42335855
chr1	42334901	42335901
chr1	42334908	42335908
chr1	42334942	42335942
chr1	42334945	42335945
chr1	42335012	42336012
chr1	42335027	42336027
chr1	42335056	42336056
chr1	42335096	42336096
chr1	42335157	42336157
chr1	42455560	42456560
chr1	42455590	42456590
chr1	42657694	42658694
chr1	42657820	42658820
chr1	42657975	42658975
chr1	42658004	42659004
chr1	42658031	42659031
chr1	42681724	42682724
chr1	42681746	42682746
chr1	42681906	42682906
chr1	42681922	42682922
chr1	42682011	42683011
chr1	42682017	42683017
chr1	42682183	42683183
chr1	42816668	42817668
chr1	42845927	42846927
chr1	42845970	42846970
chr1	42846068	42847068
chr1	42846164	42847164
chr1	42846206	42847206
chr1	42846271	42847271
chr1	42846298	42847298
chr1	42846312	42847312
chr1	42846319	42847319
chr1	42846320	42847320
chr1	42846327	42847327
chr1	42846330	42847330
chr1	42846336	42847336
chr1	42846340	42847340
chr1	42923798	42924798
chr1	42923823	42924823
chr1	42923849	42924849
chr1	42923898	42924898
chr1	42923901	42924901
chr1	42923920	42924920
chr1	42923928	42924928
chr1	42923931	42924931
chr1	42923969	42924969
chr1	42924002	42925002
chr1	42924051	42925051
chr1	42924060	42925060
chr1	42924079	42925079
chr1	42924085	42925085
chr1	42924179	42925179
chr1	42958410	42959410
chr1	42958433	42959433
chr1	42958447	42959447
chr1	42958502	42959502
chr1	42958510	42959510
chr1	42958567	42959567
chr1	43367423	43368423
chr1	43367564	43368564
chr1	43367580	43368580
chr1	43367585	43368585
chr1	43367671	43368671
chr1	43367688	43368688
chr1	43367707	43368707
chr1	43367716	43368716
chr1	43367742	43368742
chr1	43367796	43368796
chr1	43367810	43368810
chr1	43367819	43368819
chr1	43367829	43368829
chr1	43367831	43368831
chr1	43367846	43368846
chr1	43367866	43368866
chr1	43367881	43368881
chr1	43367883	43368883
chr1	43367884	43368884
chr1	43367886	43368886
chr1	43367962	43368962
chr1	43389193	43390193
chr1	43389205	43390205
chr1	43389475	43390475
chr1	43389489	43390489
chr1	43389507	43390507
chr1	43706819	43707819
chr1	43706857	43707857
chr1	43706877	43707877
chr1	43706933	43707933
chr1	43706944	43707944
chr1	43706977	43707977
chr1	43707044	43708044
chr1	43707071	43708071
chr1	43707083	43708083
chr1	43707100	43708100
chr1	43707119	43708119
chr1	43707154	43708154
chr1	43707170	43708170
chr1	43707180	43708180
chr1	43707242	43708242
chr1	43974342	43975342
chr1	43974379	43975379
chr1	43974506	43975506
chr1	43974594	43975594
chr1	43974649	43975649
chr1	43974672	43975672
chr1	44631242	44632242
chr1	44631265	44632265
chr1	44631287	44632287
chr1	44631345	44632345
chr1	44631433	44632433
chr1	44631444	44632444
chr1	44631507	44632507
chr1	44631589	44632589
chr1	44631669	44632669
chr1	44631712	44632712
chr1	44631748	44632748
chr1	44739164	44740164
chr1	44739174	44740174
chr1	44739200	44740200
chr1	44739208	44740208
chr1	44739225	44740225
chr1	44739233	44740233
chr1	44739278	44740278
chr1	44739293	44740293
chr1	44739301	44740301
chr1	44739312	44740312
chr1	44739317	44740317
chr1	44739375	44740375
chr1	44739394	44740394
chr1	44739399	44740399
chr1	44739413	44740413
chr1	44739428	44740428
chr1	44739515	44740515
chr1	44739523	44740523
chr1	44739540	44740540
chr1	44739546	44740546
chr1	44739565	44740565
chr1	44739587	44740587
chr1	44774838	44775838
chr1	44774981	44775981
chr1	44775247	44776247
chr1	44775350	44776350
chr1	44775355	44776355
chr1	44775356	44776356
chr1	44775372	44776372
chr1	44799812	44800812
chr1	44799814	44800814
chr1	44799849	44800849
chr1	44799889	44800889
chr1	44799931	44800931
chr1	44799937	44800937
chr1	44799949	44800949
chr1	44799993	44800993
chr1	44800070	44801070
chr1	45010657	45011657
chr1	45011009	45012009
chr1	45011085	45012085
chr1	45326166	45327166
chr1	45326176	45327176
chr1	45326182	45327182
chr1	45326211	45327211
chr1	45326212	45327212
chr1	45326224	45327224
chr1	45326344	45327344
chr1	45326391	45327391
chr1	45326399	45327399
chr1	45326453	45327453
chr1	45326463	45327463
chr1	45326479	45327479
chr1	45326544	45327544
chr1	45339716	45340716
chr1	45339810	45340810
chr1	45339822	45340822
chr1	45521307	45522307
chr1	45521406	45522406
chr1	45521422	45522422
chr1	45521431	45522431
chr1	45521464	45522464
chr1	45521538	45522538
chr1	45521546	45522546
chr1	45521548	45522548
chr1	45521554	45522554
chr1	45521556	45522556
chr1	45521579	45522579
chr1	45521594	45522594
chr1	45521676	45522676
chr1	45521688	45522688
chr1	45521707	45522707
chr1	45521722	45522722
chr1	45521755	45522755
chr1	45521821	45522821
chr1	45550295	45551295
chr1	45550479	45551479
chr1	45550576	45551576
chr1	45687659	45688659
chr1	45687759	45688759
chr1	45687788	45688788
chr1	45687835	45688835
chr1	45687838	45688838
chr1	45687861	45688861
chr1	45687869	45688869
chr1	45749973	45750973
chr1	45750114	45751114
chr1	45750119	45751119
chr1	45750156	45751156
chr1	45750175	45751175
chr1	45750225	45751225
chr1	45750239	45751239
chr1	45750256	45751256
chr1	45750276	45751276
chr1	45750317	45751317
chr1	45750335	45751335
chr1	45750350	45751350
chr1	45750361	45751361
chr1	45750368	45751368
chr1	45750369	45751369
chr1	45750387	45751387
chr1	45750390	45751390
chr1	45750395	45751395
chr1	45750404	45751404
chr1	45750420	45751420
chr1	45750442	45751442
chr1	45750478	45751478
chr1	45750537	45751537
chr1	45750557	45751557
chr1	45750604	45751604
chr1	45802878	45803878
chr1	45802884	45803884
chr1	45802956	45803956
chr1	45803001	45804001
chr1	45803086	45804086
chr1	45803098	45804098
chr1	45803124	45804124
chr1	45803133	45804133
chr1	45803158	45804158
chr1	45803208	45804208
chr1	45803227	45804227
chr1	45803231	45804231
chr1	45803236	45804236
chr1	45803239	45804239
chr1	45803262	45804262
chr1	45803294	45804294
chr1	45803330	45804330
chr1	45803355	45804355
chr1	45803374	45804374
chr1	45803381	45804381
chr1	46132866	46133866
chr1	46197777	46198777
chr1	46197778	46198778
chr1	46197816	46198816
chr1	46197856	46198856
chr1	46197870	46198870
chr1	46197904	46198904
chr1	46197917	46198917
chr1	46197918	46198918
chr1	46197925	46198925
chr1	46197969	46198969
chr1	46197984	46198984
chr1	46198017	46199017
chr1	46198077	46199077
chr1	46198087	46199087
chr1	46198108	46199108
chr1	46198145	46199145
chr1	46198167	46199167
chr1	46198169	46199169
chr1	46198182	46199182
chr1	46198212	46199212
chr1	46198214	46199214
chr1	46198226	46199226
chr1	46198239	46199239
chr1	46198252	46199252
chr1	46198333	46199333
chr1	46340102	46341102
chr1	46340126	46341126
chr1	46340133	46341133
chr1	46340173	46341173
chr1	46340232	46341232
chr1	46340246	46341246
chr1	46340263	46341263
chr1	46340284	46341284
chr1	46340345	46341345
chr1	46340346	46341346
chr1	46340402	46341402
chr1	46340425	46341425
chr1	46340430	46341430
chr1	46340463	46341463
chr1	46340493	46341493
chr1	46340504	46341504
chr1	46718730	46719730
chr1	46718821	46719821
chr1	46718926	46719926
chr1	46718973	46719973
chr1	46719053	46720053
chr1	47333191	47334191
chr1	47333265	47334265
chr1	47333317	47334317
chr1	47333318	47334318
chr1	47333697	47334697
chr1	50959591	50960591
chr1	50959593	50960593
chr1	50959647	50960647
chr1	50959690	50960690
chr1	50959801	50960801
chr1	50959821	50960821
chr1	50959853	50960853
chr1	50959875	50960875
chr1	50959879	50960879
chr1	50959916	50960916
chr1	50960013	50961013
chr1	50960014	50961014
chr1	50960074	50961074
chr1	50960081	50961081
chr1	50960084	50961084
chr1	50960122	50961122
chr1	50968359	50969359
chr1	50968425	50969425
chr1	50968430	50969430
chr1	50968472	50969472
chr1	50968538	50969538
chr1	50968583	50969583
chr1	50968603	50969603
chr1	50968618	50969618
chr1	50968627	50969627
chr1	50969527	50970527
chr1	50969563	50970563
chr1	50969635	50970635
chr1	50969673	50970673
chr1	50969959	50970959
chr1	50969986	50970986
chr1	51517524	51518524
chr1	51517583	51518583
chr1	51517609	51518609
chr1	51517672	51518672
chr1	51517696	51518696
chr1	51517735	51518735
chr1	51517922	51518922
chr1	51728681	51729681
chr1	51728868	51729868
chr1	51728940	51729940
chr1	51728944	51729944
chr1	51729075	51730075
chr1	51729084	51730084
chr1	52697777	52698777
chr1	52697907	52698907
chr1	52697928	52698928
chr1	52697982	52698982
chr1	52697991	52698991
chr1	52698058	52699058
chr1	52698090	52699090
chr1	52698126	52699126
chr1	53196155	53197155
chr1	53196201	53197201
chr1	53196233	53197233
chr1	53196235	53197235
chr1	53196287	53197287
chr1	53196313	53197313
chr1	53196347	53197347
chr1	53196359	53197359
chr1	53196379	53197379
chr1	53196396	53197396
chr1	53196404	53197404
chr1	53196407	53197407
chr1	53196426	53197426
chr1	53196471	53197471
chr1	53196504	53197504
chr1	53196544	53197544
chr1	53196550	53197550
chr1	53196568	53197568
chr1	53196598	53197598
chr1	53196608	53197608
chr1	53219637	53220637
chr1	53219648	53220648
chr1	53219656	53220656
chr1	53219711	53220711
chr1	53219758	53220758
chr1	53219801	53220801
chr1	53219844	53220844
chr1	53219878	53220878
chr1	53219957	53220957
chr1	53220079	53221079
chr1	53220085	53221085
chr1	53220094	53221094
chr1	53220109	53221109
chr1	53220161	53221161
chr1	53220232	53221232
chr1	53220315	53221315
chr1	53220359	53221359
chr1	53220363	53221363
chr1	53220458	53221458
chr1	53220469	53221469
chr1	53220511	53221511
chr1	53220522	53221522
chr1	53238143	53239143
chr1	53238189	53239189
chr1	53238424	53239424
chr1	53238484	53239484
chr1	53325931	53326931
chr1	53889248	53890248
chr1	53889289	53890289
chr1	53889303	53890303
chr1	53889371	53890371
chr1	53889489	53890489
chr1	54199511	54200511
chr1	54199536	54200536
chr1	54199537	54200537
chr1	54199593	54200593
chr1	54199616	54200616
chr1	54199639	54200639
chr1	54199651	54200651
chr1	54199722	54200722
chr1	54199746	54200746
chr1	54199747	54200747
chr1	54199757	54200757
chr1	54199804	54200804
chr1	54199830	54200830
chr1	54199876	54200876
chr1	54715103	54716103
chr1	54715120	54716120
chr1	54715138	54716138
chr1	54715142	54716142
chr1	54715221	54716221
chr1	54715271	54716271
chr1	54715285	54716285
chr1	54715359	54716359
chr1	54715363	54716363
chr1	54715369	54716369
chr1	54715391	54716391
chr1	54715446	54716446
chr1	54715499	54716499
chr1	54715564	54716564
chr1	54715581	54716581
chr1	54715612	54716612
chr1	55214692	55215692
chr1	55214837	55215837
chr1	55214863	55215863
chr1	55214871	55215871
chr1	55214893	55215893
chr1	55214931	55215931
chr1	55214934	55215934
chr1	55214942	55215942
chr1	55214943	55215943
chr1	55214946	55215946
chr1	55214997	55215997
chr1	55214999	55215999
chr1	55215088	55216088
chr1	55215291	55216291
chr1	58699633	58700633
chr1	58699651	58700651
chr1	58699784	58700784
chr1	58815739	58816739
chr1	58815752	58816752
chr1	58815798	58816798
chr1	58815870	58816870
chr1	58815893	58816893
chr1	58815967	58816967
chr1	58815968	58816968
chr1	58815995	58816995
chr1	58815999	58816999
chr1	58816045	58817045
chr1	58816057	58817057
chr1	58816083	58817083
chr1	58816090	58817090
chr1	58816158	58817158
chr1	58816159	58817159
chr1	58816161	58817161
chr1	58816264	58817264
chr1	59146438	59147438
chr1	59146544	59147544
chr1	59146768	59147768
chr1	61724459	61725459
chr1	61724471	61725471
chr1	61724520	61725520
chr1	61724532	61725532
chr1	61724540	61725540
chr1	61724577	61725577
chr1	61724598	61725598
chr1	61724603	61725603
chr1	61724664	61725664
chr1	61724698	61725698
chr1	61724729	61725729
chr1	61724731	61725731
chr1	61724746	61725746
chr1	61724764	61725764
chr1	61724782	61725782
chr1	61724817	61725817
chr1	61724828	61725828
chr1	61724833	61725833
chr1	61724839	61725839
chr1	61724854	61725854
chr1	61724889	61725889
chr1	61724931	61725931
chr1	61725002	61726002
chr1	61725128	61726128
chr1	62783389	62784389
chr1	62783440	62784440
chr1	62783453	62784453
chr1	62783458	62784458
chr1	62783475	62784475
chr1	62783502	62784502
chr1	62783508	62784508
chr1	62783533	62784533
chr1	62783535	62784535
chr1	62783577	62784577
chr1	62783582	62784582
chr1	62783583	62784583
chr1	62783587	62784587
chr1	62783605	62784605
chr1	62783633	62784633
chr1	62783711	62784711
[truncated: 46,058 more rows]
