# Supplementary material for: Dissection of core promoter syntax through single nucleotide resolution modeling of transcription initiation
Source: bioRxiv. 2024 Sep 17:2024.03.13.583868. Preprint. [Version 4] doi: 10.1101/2024.03.13.583868 (PMC10979970; doi:10.1101/2024.03.13.583868)
Supplement: Supplement 3 — TF-MoDISco report for DeepSHAP quantity interpretation of CLIPNET (zip archive). [file media-3.zip]

Archive with 612 entries (609 files):
- mean_across_folds_all_sum_node_modisco/
- __MACOSX/._mean_across_folds_all_sum_node_modisco
- mean_across_folds_all_sum_node_modisco/MA0664.1.svg
- __MACOSX/mean_across_folds_all_sum_node_modisco/._MA0664.1.svg
- mean_across_folds_all_sum_node_modisco/MA0506.2.svg
- __MACOSX/mean_across_folds_all_sum_node_modisco/._MA0506.2.svg
- mean_across_folds_all_sum_node_modisco/MA0522.3.svg
- __MACOSX/mean_across_folds_all_sum_node_modisco/._MA0522.3.svg
- mean_across_folds_all_sum_node_modisco/MA1956.1.svg
- __MACOSX/mean_across_folds_all_sum_node_modisco/._MA1956.1.svg
- mean_across_folds_all_sum_node_modisco/MA1115.1.svg
- __MACOSX/mean_across_folds_all_sum_node_modisco/._MA1115.1.svg
- mean_across_folds_all_sum_node_modisco/MA1638.1.svg
- __MACOSX/mean_across_folds_all_sum_node_modisco/._MA1638.1.svg
- mean_across_folds_all_sum_node_modisco/MA1419.1.svg
- __MACOSX/mean_across_folds_all_sum_node_modisco/._MA1419.1.svg
- mean_across_folds_all_sum_node_modisco/MA1583.1.svg
- __MACOSX/mean_across_folds_all_sum_node_modisco/._MA1583.1.svg
- mean_across_folds_all_sum_node_modisco/MA0640.2.svg
- __MACOSX/mean_across_folds_all_sum_node_modisco/._MA0640.2.svg
- mean_across_folds_all_sum_node_modisco/MA1974.1.svg
- __MACOSX/mean_across_folds_all_sum_node_modisco/._MA1974.1.svg
- mean_across_folds_all_sum_node_modisco/MA0092.1.svg
- __MACOSX/mean_across_folds_all_sum_node_modisco/._MA0092.1.svg
- mean_across_folds_all_sum_node_modisco/.DS_Store
- __MACOSX/mean_across_folds_all_sum_node_modisco/._.DS_Store
- mean_across_folds_all_sum_node_modisco/MA0050.3.svg
- __MACOSX/mean_across_folds_all_sum_node_modisco/._MA0050.3.svg
- mean_across_folds_all_sum_node_modisco/MA0603.1.svg
- __MACOSX/mean_across_folds_all_sum_node_modisco/._MA0603.1.svg
- mean_across_folds_all_sum_node_modisco/MA0108.2.svg
- __MACOSX/mean_across_folds_all_sum_node_modisco/._MA0108.2.svg
- mean_across_folds_all_sum_node_modisco/MA1928.1.svg
- __MACOSX/mean_across_folds_all_sum_node_modisco/._MA1928.1.svg
- mean_across_folds_all_sum_node_modisco/tomtom/
- __MACOSX/mean_across_folds_all_sum_node_modisco/._tomtom
- mean_across_folds_all_sum_node_modisco/MA1721.1.svg
- __MACOSX/mean_across_folds_all_sum_node_modisco/._MA1721.1.svg
- mean_across_folds_all_sum_node_modisco/MA0742.2.svg
- __MACOSX/mean_across_folds_all_sum_node_modisco/._MA0742.2.svg
- mean_across_folds_all_sum_node_modisco/MA0601.1.svg
- __MACOSX/mean_across_folds_all_sum_node_modisco/._MA0601.1.svg
- mean_across_folds_all_sum_node_modisco/MA1644.1.svg
- __MACOSX/mean_across_folds_all_sum_node_modisco/._MA1644.1.svg
- mean_across_folds_all_sum_node_modisco/MA0627.2.svg
- __MACOSX/mean_across_folds_all_sum_node_modisco/._MA0627.2.svg
- mean_across_folds_all_sum_node_modisco/MA0076.2.svg
- __MACOSX/mean_across_folds_all_sum_node_modisco/._MA0076.2.svg
- mean_across_folds_all_sum_node_modisco/MA0502.2.svg
- __MACOSX/mean_across_folds_all_sum_node_modisco/._MA0502.2.svg
- mean_across_folds_all_sum_node_modisco/MA0660.1.svg
- __MACOSX/mean_across_folds_all_sum_node_modisco/._MA0660.1.svg
- mean_across_folds_all_sum_node_modisco/MA1933.1.svg
- __MACOSX/mean_across_folds_all_sum_node_modisco/._MA1933.1.svg
- mean_across_folds_all_sum_node_modisco/MA1976.1.svg
- __MACOSX/mean_across_folds_all_sum_node_modisco/._MA1976.1.svg
- mean_across_folds_all_sum_node_modisco/MA1542.1.svg
- __MACOSX/mean_across_folds_all_sum_node_modisco/._MA1542.1.svg
- mean_across_folds_all_sum_node_modisco/MA1971.1.svg
- __MACOSX/mean_across_folds_all_sum_node_modisco/._MA1971.1.svg
- mean_across_folds_all_sum_node_modisco/MA0095.3.svg
- __MACOSX/mean_across_folds_all_sum_node_modisco/._MA0095.3.svg
- mean_across_folds_all_sum_node_modisco/MA0747.1.svg
- __MACOSX/mean_across_folds_all_sum_node_modisco/._MA0747.1.svg
- mean_across_folds_all_sum_node_modisco/MA0778.1.svg
- __MACOSX/mean_across_folds_all_sum_node_modisco/._MA0778.1.svg
- mean_across_folds_all_sum_node_modisco/MA0599.1.svg
- __MACOSX/mean_across_folds_all_sum_node_modisco/._MA0599.1.svg
- mean_across_folds_all_sum_node_modisco/MA0507.2.svg
- __MACOSX/mean_across_folds_all_sum_node_modisco/._MA0507.2.svg
- mean_across_folds_all_sum_node_modisco/MA1564.1.svg
- __MACOSX/mean_across_folds_all_sum_node_modisco/._MA1564.1.svg
- mean_across_folds_all_sum_node_modisco/MA1719.1.svg
- __MACOSX/mean_across_folds_all_sum_node_modisco/._MA1719.1.svg
- mean_across_folds_all_sum_node_modisco/MA1418.1.svg
- __MACOSX/mean_across_folds_all_sum_node_modisco/._MA1418.1.svg
- mean_across_folds_all_sum_node_modisco/MA1129.1.svg
- __MACOSX/mean_across_folds_all_sum_node_modisco/._MA1129.1.svg
- mean_across_folds_all_sum_node_modisco/MA0604.1.svg
- __MACOSX/mean_across_folds_all_sum_node_modisco/._MA0604.1.svg
- mean_across_folds_all_sum_node_modisco/MA0151.1.svg
- __MACOSX/mean_across_folds_all_sum_node_modisco/._MA0151.1.svg
- mean_across_folds_all_sum_node_modisco/MA1600.1.svg
- __MACOSX/mean_across_folds_all_sum_node_modisco/._MA1600.1.svg
- mean_across_folds_all_sum_node_modisco/MA0758.1.svg
- __MACOSX/mean_across_folds_all_sum_node_modisco/._MA0758.1.svg
- mean_across_folds_all_sum_node_modisco/MA1464.1.svg
- __MACOSX/mean_across_folds_all_sum_node_modisco/._MA1464.1.svg
- mean_across_folds_all_sum_node_modisco/MA1155.1.svg
- __MACOSX/mean_across_folds_all_sum_node_modisco/._MA1155.1.svg
- mean_across_folds_all_sum_node_modisco/MA1584.1.svg
- __MACOSX/mean_across_folds_all_sum_node_modisco/._MA1584.1.svg
- mean_across_folds_all_sum_node_modisco/MA0741.1.svg
- __MACOSX/mean_across_folds_all_sum_node_modisco/._MA0741.1.svg
- mean_across_folds_all_sum_node_modisco/MA0619.1.svg
- __MACOSX/mean_across_folds_all_sum_node_modisco/._MA0619.1.svg
- mean_across_folds_all_sum_node_modisco/MA1560.1.svg
- __MACOSX/mean_across_folds_all_sum_node_modisco/._MA1560.1.svg
- mean_across_folds_all_sum_node_modisco/MA0812.1.svg
- __MACOSX/mean_across_folds_all_sum_node_modisco/._MA0812.1.svg
- mean_across_folds_all_sum_node_modisco/MA0051.1.svg
- __MACOSX/mean_across_folds_all_sum_node_modisco/._MA0051.1.svg
- mean_across_folds_all_sum_node_modisco/MA0871.2.svg
- __MACOSX/mean_across_folds_all_sum_node_modisco/._MA0871.2.svg
- mean_across_folds_all_sum_node_modisco/MA0032.2.svg
- __MACOSX/mean_across_folds_all_sum_node_modisco/._MA0032.2.svg
- mean_across_folds_all_sum_node_modisco/MA0781.1.svg
- __MACOSX/mean_across_folds_all_sum_node_modisco/._MA0781.1.svg
- mean_across_folds_all_sum_node_modisco/MA0663.1.svg
- __MACOSX/mean_across_folds_all_sum_node_modisco/._MA0663.1.svg
- mean_across_folds_all_sum_node_modisco/MA0527.1.svg
- __MACOSX/mean_across_folds_all_sum_node_modisco/._MA0527.1.svg
- mean_across_folds_all_sum_node_modisco/MA0088.2.svg
- __MACOSX/mean_across_folds_all_sum_node_modisco/._MA0088.2.svg
- mean_across_folds_all_sum_node_modisco/MA0048.2.svg
- __MACOSX/mean_across_folds_all_sum_node_modisco/._MA0048.2.svg
- mean_across_folds_all_sum_node_modisco/MA0685.2.svg
- __MACOSX/mean_across_folds_all_sum_node_modisco/._MA0685.2.svg
- mean_across_folds_all_sum_node_modisco/MA1930.1.svg
- __MACOSX/mean_across_folds_all_sum_node_modisco/._MA1930.1.svg
- mean_across_folds_all_sum_node_modisco/MA0525.2.svg
- __MACOSX/mean_across_folds_all_sum_node_modisco/._MA0525.2.svg
- mean_across_folds_all_sum_node_modisco/MA1929.1.svg
- __MACOSX/mean_across_folds_all_sum_node_modisco/._MA1929.1.svg
- mean_across_folds_all_sum_node_modisco/MA1713.1.svg
- __MACOSX/mean_across_folds_all_sum_node_modisco/._MA1713.1.svg
- mean_across_folds_all_sum_node_modisco/MA0080.6.svg
- __MACOSX/mean_across_folds_all_sum_node_modisco/._MA0080.6.svg
- mean_across_folds_all_sum_node_modisco/MA0162.4.svg
- __MACOSX/mean_across_folds_all_sum_node_modisco/._MA0162.4.svg
- mean_across_folds_all_sum_node_modisco/MA0060.3.svg
- __MACOSX/mean_across_folds_all_sum_node_modisco/._MA0060.3.svg
- mean_across_folds_all_sum_node_modisco/MA0107.1.svg
- __MACOSX/mean_across_folds_all_sum_node_modisco/._MA0107.1.svg
- mean_across_folds_all_sum_node_modisco/MA1944.1.svg
- __MACOSX/mean_across_folds_all_sum_node_modisco/._MA1944.1.svg
- mean_across_folds_all_sum_node_modisco/MA0737.1.svg
- __MACOSX/mean_across_folds_all_sum_node_modisco/._MA0737.1.svg
- mean_across_folds_all_sum_node_modisco/MA0772.1.svg
- __MACOSX/mean_across_folds_all_sum_node_modisco/._MA0772.1.svg
- mean_across_folds_all_sum_node_modisco/MA1529.1.svg
- __MACOSX/mean_across_folds_all_sum_node_modisco/._MA1529.1.svg
- mean_across_folds_all_sum_node_modisco/MA1946.1.svg
- __MACOSX/mean_across_folds_all_sum_node_modisco/._MA1946.1.svg
- mean_across_folds_all_sum_node_modisco/MA0735.1.svg
- __MACOSX/mean_across_folds_all_sum_node_modisco/._MA0735.1.svg
- mean_across_folds_all_sum_node_modisco/MA0516.3.svg
- __MACOSX/mean_across_folds_all_sum_node_modisco/._MA0516.3.svg
- mean_across_folds_all_sum_node_modisco/MA1708.1.svg
- __MACOSX/mean_across_folds_all_sum_node_modisco/._MA1708.1.svg
- mean_across_folds_all_sum_node_modisco/MA1650.1.svg
- __MACOSX/mean_across_folds_all_sum_node_modisco/._MA1650.1.svg
- mean_across_folds_all_sum_node_modisco/MA1615.1.svg
- __MACOSX/mean_across_folds_all_sum_node_modisco/._MA1615.1.svg
- mean_across_folds_all_sum_node_modisco/MA0079.5.svg
- __MACOSX/mean_across_folds_all_sum_node_modisco/._MA0079.5.svg
- mean_across_folds_all_sum_node_modisco/MA0105.4.svg
- __MACOSX/mean_across_folds_all_sum_node_modisco/._MA0105.4.svg
- mean_across_folds_all_sum_node_modisco/MA1715.1.svg
- __MACOSX/mean_across_folds_all_sum_node_modisco/._MA1715.1.svg
- mean_across_folds_all_sum_node_modisco/MA0146.2.svg
- __MACOSX/mean_across_folds_all_sum_node_modisco/._MA0146.2.svg
- mean_across_folds_all_sum_node_modisco/MA0103.3.svg
- __MACOSX/mean_across_folds_all_sum_node_modisco/._MA0103.3.svg
- mean_across_folds_all_sum_node_modisco/MA1982.1.svg
- __MACOSX/mean_across_folds_all_sum_node_modisco/._MA1982.1.svg
- mean_across_folds_all_sum_node_modisco/MA1573.2.svg
- __MACOSX/mean_across_folds_all_sum_node_modisco/._MA1573.2.svg
- mean_across_folds_all_sum_node_modisco/MA0749.1.svg
- __MACOSX/mean_across_folds_all_sum_node_modisco/._MA0749.1.svg
- mean_across_folds_all_sum_node_modisco/MA1938.1.svg
- __MACOSX/mean_across_folds_all_sum_node_modisco/._MA1938.1.svg
- mean_across_folds_all_sum_node_modisco/MA0750.2.svg
- __MACOSX/mean_across_folds_all_sum_node_modisco/._MA0750.2.svg
- mean_across_folds_all_sum_node_modisco/MA0752.1.svg
- __MACOSX/mean_across_folds_all_sum_node_modisco/._MA0752.1.svg
- mean_across_folds_all_sum_node_modisco/MA1964.1.svg
- __MACOSX/mean_across_folds_all_sum_node_modisco/._MA1964.1.svg
- mean_across_folds_all_sum_node_modisco/MA1099.2.svg
- __MACOSX/mean_across_folds_all_sum_node_modisco/._MA1099.2.svg
- mean_across_folds_all_sum_node_modisco/MA0139.1.svg
- __MACOSX/mean_across_folds_all_sum_node_modisco/._MA0139.1.svg
- mean_across_folds_all_sum_node_modisco/MA1651.1.svg
- __MACOSX/mean_across_folds_all_sum_node_modisco/._MA1651.1.svg
- mean_across_folds_all_sum_node_modisco/MA0039.4.svg
- __MACOSX/mean_across_folds_all_sum_node_modisco/._MA0039.4.svg
- mean_across_folds_all_sum_node_modisco/MA0106.3.svg
- __MACOSX/mean_across_folds_all_sum_node_modisco/._MA0106.3.svg
- mean_across_folds_all_sum_node_modisco/MA1712.1.svg
- __MACOSX/mean_across_folds_all_sum_node_modisco/._MA1712.1.svg
- mean_across_folds_all_sum_node_modisco/MA1961.1.svg
- __MACOSX/mean_across_folds_all_sum_node_modisco/._MA1961.1.svg
- mean_across_folds_all_sum_node_modisco/trimmed_logos/
- __MACOSX/mean_across_folds_all_sum_node_modisco/._trimmed_logos
- mean_across_folds_all_sum_node_modisco/MA1143.1.svg
- __MACOSX/mean_across_folds_all_sum_node_modisco/._MA1143.1.svg
- mean_across_folds_all_sum_node_modisco/MA0517.1.svg
- __MACOSX/mean_across_folds_all_sum_node_modisco/._MA0517.1.svg
- mean_across_folds_all_sum_node_modisco/MA1653.1.svg
- __MACOSX/mean_across_folds_all_sum_node_modisco/._MA1653.1.svg
- mean_across_folds_all_sum_node_modisco/MA1978.1.svg
- __MACOSX/mean_across_folds_all_sum_node_modisco/._MA1978.1.svg
- mean_across_folds_all_sum_node_modisco/MA0081.2.svg
- __MACOSX/mean_across_folds_all_sum_node_modisco/._MA0081.2.svg
- mean_across_folds_all_sum_node_modisco/MA0490.2.svg
- __MACOSX/mean_across_folds_all_sum_node_modisco/._MA0490.2.svg
- mean_across_folds_all_sum_node_modisco/MA1513.1.svg
- __MACOSX/mean_across_folds_all_sum_node_modisco/._MA1513.1.svg
- mean_across_folds_all_sum_node_modisco/MA0748.2.svg
- __MACOSX/mean_across_folds_all_sum_node_modisco/._MA0748.2.svg
- mean_across_folds_all_sum_node_modisco/MA0163.1.svg
- __MACOSX/mean_across_folds_all_sum_node_modisco/._MA0163.1.svg
- mean_across_folds_all_sum_node_modisco/MA1716.1.svg
- __MACOSX/mean_across_folds_all_sum_node_modisco/._MA1716.1.svg
- mean_across_folds_all_sum_node_modisco/MA1102.2.svg
- __MACOSX/mean_across_folds_all_sum_node_modisco/._MA1102.2.svg
- mean_across_folds_all_sum_node_modisco/MA1634.1.svg
- __MACOSX/mean_across_folds_all_sum_node_modisco/._MA1634.1.svg
- mean_across_folds_all_sum_node_modisco/MA1119.1.svg
- __MACOSX/mean_across_folds_all_sum_node_modisco/._MA1119.1.svg
- mean_across_folds_all_sum_node_modisco/MA0863.1.svg
- __MACOSX/mean_across_folds_all_sum_node_modisco/._MA0863.1.svg
- mean_across_folds_all_sum_node_modisco/MA1569.1.svg
- __MACOSX/mean_across_folds_all_sum_node_modisco/._MA1569.1.svg
- mean_across_folds_all_sum_node_modisco/motifs.html
- __MACOSX/mean_across_folds_all_sum_node_modisco/._motifs.html
- mean_across_folds_all_sum_node_modisco/MA0753.2.svg
- __MACOSX/mean_across_folds_all_sum_node_modisco/._MA0753.2.svg
- mean_across_folds_all_sum_node_modisco/tomtom/pos_patterns.pattern_16.tomtom.tsv
- __MACOSX/mean_across_folds_all_sum_node_modisco/tomtom/._pos_patterns.pattern_16.tomtom.tsv
- mean_across_folds_all_sum_node_modisco/tomtom/pos_patterns.pattern_21.tomtom.tsv
- __MACOSX/mean_across_folds_all_sum_node_modisco/tomtom/._pos_patterns.pattern_21.tomtom.tsv
- mean_across_folds_all_sum_node_modisco/tomtom/pos_patterns.pattern_43.tomtom.tsv
- __MACOSX/mean_across_folds_all_sum_node_modisco/tomtom/._pos_patterns.pattern_43.tomtom.tsv
- mean_across_folds_all_sum_node_modisco/tomtom/neg_patterns.pattern_2.tomtom.tsv
- __MACOSX/mean_across_folds_all_sum_node_modisco/tomtom/._neg_patterns.pattern_2.tomtom.tsv
- mean_across_folds_all_sum_node_modisco/tomtom/pos_patterns.pattern_2.tomtom.tsv
- __MACOSX/mean_across_folds_all_sum_node_modisco/tomtom/._pos_patterns.pattern_2.tomtom.tsv
- mean_across_folds_all_sum_node_modisco/tomtom/pos_patterns.pattern_30.tomtom.tsv
- __MACOSX/mean_across_folds_all_sum_node_modisco/tomtom/._pos_patterns.pattern_30.tomtom.tsv
- mean_across_folds_all_sum_node_modisco/tomtom/pos_patterns.pattern_29.tomtom.tsv
- __MACOSX/mean_across_folds_all_sum_node_modisco/tomtom/._pos_patterns.pattern_29.tomtom.tsv
- mean_across_folds_all_sum_node_modisco/tomtom/pos_patterns.pattern_7.tomtom.tsv
- __MACOSX/mean_across_folds_all_sum_node_modisco/tomtom/._pos_patterns.pattern_7.tomtom.tsv
- mean_across_folds_all_sum_node_modisco/tomtom/pos_patterns.pattern_35.tomtom.tsv
- __MACOSX/mean_across_folds_all_sum_node_modisco/tomtom/._pos_patterns.pattern_35.tomtom.tsv
- mean_across_folds_all_sum_node_modisco/tomtom/pos_patterns.pattern_24.tomtom.tsv
- __MACOSX/mean_across_folds_all_sum_node_modisco/tomtom/._pos_patterns.pattern_24.tomtom.tsv
- mean_across_folds_all_sum_node_modisco/tomtom/pos_patterns.pattern_13.tomtom.tsv
- __MACOSX/mean_across_folds_all_sum_node_modisco/tomtom/._pos_patterns.pattern_13.tomtom.tsv
- mean_across_folds_all_sum_node_modisco/tomtom/pos_patterns.pattern_46.tomtom.tsv
- __MACOSX/mean_across_folds_all_sum_node_modisco/tomtom/._pos_patterns.pattern_46.tomtom.tsv
- mean_across_folds_all_sum_node_modisco/tomtom/pos_patterns.pattern_38.tomtom.tsv
- __MACOSX/mean_across_folds_all_sum_node_modisco/tomtom/._pos_patterns.pattern_38.tomtom.tsv
- mean_across_folds_all_sum_node_modisco/tomtom/neg_patterns.pattern_7.tomtom.tsv
- __MACOSX/mean_across_folds_all_sum_node_modisco/tomtom/._neg_patterns.pattern_7.tomtom.tsv
- mean_across_folds_all_sum_node_modisco/tomtom/neg_patterns.pattern_0.tomtom.tsv
- __MACOSX/mean_across_folds_all_sum_node_modisco/tomtom/._neg_patterns.pattern_0.tomtom.tsv
- mean_across_folds_all_sum_node_modisco/tomtom/pos_patterns.pattern_23.tomtom.tsv
- __MACOSX/mean_across_folds_all_sum_node_modisco/tomtom/._pos_patterns.pattern_23.tomtom.tsv
- mean_across_folds_all_sum_node_modisco/tomtom/pos_patterns.pattern_14.tomtom.tsv
- __MACOSX/mean_across_folds_all_sum_node_modisco/tomtom/._pos_patterns.pattern_14.tomtom.tsv
- mean_across_folds_all_sum_node_modisco/tomtom/pos_patterns.pattern_41.tomtom.tsv
- __MACOSX/mean_across_folds_all_sum_node_modisco/tomtom/._pos_patterns.pattern_41.tomtom.tsv
- mean_across_folds_all_sum_node_modisco/tomtom/neg_patterns.pattern_10.tomtom.tsv
- __MACOSX/mean_across_folds_all_sum_node_modisco/tomtom/._neg_patterns.pattern_10.tomtom.tsv
- mean_across_folds_all_sum_node_modisco/tomtom/pos_patterns.pattern_0.tomtom.tsv
- __MACOSX/mean_across_folds_all_sum_node_modisco/tomtom/._pos_patterns.pattern_0.tomtom.tsv
- mean_across_folds_all_sum_node_modisco/tomtom/pos_patterns.pattern_50.tomtom.tsv
- __MACOSX/mean_across_folds_all_sum_node_modisco/tomtom/._pos_patterns.pattern_50.tomtom.tsv
- mean_across_folds_all_sum_node_modisco/tomtom/pos_patterns.pattern_32.tomtom.tsv
- __MACOSX/mean_across_folds_all_sum_node_modisco/tomtom/._pos_patterns.pattern_32.tomtom.tsv
- mean_across_folds_all_sum_node_modisco/tomtom/pos_patterns.pattern_19.tomtom.tsv
- __MACOSX/mean_across_folds_all_sum_node_modisco/tomtom/._pos_patterns.pattern_19.tomtom.tsv
- mean_across_folds_all_sum_node_modisco/tomtom/pos_patterns.pattern_5.tomtom.tsv
- __MACOSX/mean_across_folds_all_sum_node_modisco/tomtom/._pos_patterns.pattern_5.tomtom.tsv
- mean_across_folds_all_sum_node_modisco/tomtom/neg_patterns.pattern_8.tomtom.tsv
- __MACOSX/mean_across_folds_all_sum_node_modisco/tomtom/._neg_patterns.pattern_8.tomtom.tsv
- mean_across_folds_all_sum_node_modisco/tomtom/pos_patterns.pattern_37.tomtom.tsv
- __MACOSX/mean_across_folds_all_sum_node_modisco/tomtom/._pos_patterns.pattern_37.tomtom.tsv
- mean_across_folds_all_sum_node_modisco/tomtom/pos_patterns.pattern_49.tomtom.tsv
- __MACOSX/mean_across_folds_all_sum_node_modisco/tomtom/._pos_patterns.pattern_49.tomtom.tsv
- mean_across_folds_all_sum_node_modisco/tomtom/pos_patterns.pattern_8.tomtom.tsv
- __MACOSX/mean_across_folds_all_sum_node_modisco/tomtom/._pos_patterns.pattern_8.tomtom.tsv
- mean_across_folds_all_sum_node_modisco/tomtom/neg_patterns.pattern_5.tomtom.tsv
- __MACOSX/mean_across_folds_all_sum_node_modisco/tomtom/._neg_patterns.pattern_5.tomtom.tsv
- mean_across_folds_all_sum_node_modisco/tomtom/pos_patterns.pattern_11.tomtom.tsv
- __MACOSX/mean_across_folds_all_sum_node_modisco/tomtom/._pos_patterns.pattern_11.tomtom.tsv
- mean_across_folds_all_sum_node_modisco/tomtom/pos_patterns.pattern_26.tomtom.tsv
- __MACOSX/mean_across_folds_all_sum_node_modisco/tomtom/._pos_patterns.pattern_26.tomtom.tsv
- mean_across_folds_all_sum_node_modisco/tomtom/pos_patterns.pattern_44.tomtom.tsv
- __MACOSX/mean_across_folds_all_sum_node_modisco/tomtom/._pos_patterns.pattern_44.tomtom.tsv
- mean_across_folds_all_sum_node_modisco/tomtom/pos_patterns.pattern_28.tomtom.tsv
- __MACOSX/mean_across_folds_all_sum_node_modisco/tomtom/._pos_patterns.pattern_28.tomtom.tsv
- mean_across_folds_all_sum_node_modisco/tomtom/pos_patterns.pattern_6.tomtom.tsv
- __MACOSX/mean_across_folds_all_sum_node_modisco/tomtom/._pos_patterns.pattern_6.tomtom.tsv
- mean_across_folds_all_sum_node_modisco/tomtom/pos_patterns.pattern_34.tomtom.tsv
- __MACOSX/mean_across_folds_all_sum_node_modisco/tomtom/._pos_patterns.pattern_34.tomtom.tsv
- mean_across_folds_all_sum_node_modisco/tomtom/pos_patterns.pattern_25.tomtom.tsv
- __MACOSX/mean_across_folds_all_sum_node_modisco/tomtom/._pos_patterns.pattern_25.tomtom.tsv
[truncated: 312 more entries]
