# Supplementary material for: Dissection of core promoter syntax through single nucleotide resolution modeling of transcription initiation
Source: bioRxiv. 2024 Sep 17:2024.03.13.583868. Preprint. [Version 4] doi: 10.1101/2024.03.13.583868 (PMC10979970; doi:10.1101/2024.03.13.583868)
Supplement: Supplement 4 — TF-MoDISco report for DeepSHAP profile interpretation of CLIPNET (zip archive). [file media-4.zip]

Archive with 926 entries (923 files):
- mean_across_folds_all_profile_modisco/
- __MACOSX/._mean_across_folds_all_profile_modisco
- mean_across_folds_all_profile_modisco/MA0664.1.svg
- __MACOSX/mean_across_folds_all_profile_modisco/._MA0664.1.svg
- mean_across_folds_all_profile_modisco/MA0520.1.svg
- __MACOSX/mean_across_folds_all_profile_modisco/._MA0520.1.svg
- mean_across_folds_all_profile_modisco/MA0506.2.svg
- __MACOSX/mean_across_folds_all_profile_modisco/._MA0506.2.svg
- mean_across_folds_all_profile_modisco/MA0478.1.svg
- __MACOSX/mean_across_folds_all_profile_modisco/._MA0478.1.svg
- mean_across_folds_all_profile_modisco/MA0522.3.svg
- __MACOSX/mean_across_folds_all_profile_modisco/._MA0522.3.svg
- mean_across_folds_all_profile_modisco/MA1115.1.svg
- __MACOSX/mean_across_folds_all_profile_modisco/._MA1115.1.svg
- mean_across_folds_all_profile_modisco/MA1638.1.svg
- __MACOSX/mean_across_folds_all_profile_modisco/._MA1638.1.svg
- mean_across_folds_all_profile_modisco/MA1539.1.svg
- __MACOSX/mean_across_folds_all_profile_modisco/._MA1539.1.svg
- mean_across_folds_all_profile_modisco/MA0831.3.svg
- __MACOSX/mean_across_folds_all_profile_modisco/._MA0831.3.svg
- mean_across_folds_all_profile_modisco/MA1640.1.svg
- __MACOSX/mean_across_folds_all_profile_modisco/._MA1640.1.svg
- mean_across_folds_all_profile_modisco/MA0784.2.svg
- __MACOSX/mean_across_folds_all_profile_modisco/._MA0784.2.svg
- mean_across_folds_all_profile_modisco/MA0744.2.svg
- __MACOSX/mean_across_folds_all_profile_modisco/._MA0744.2.svg
- mean_across_folds_all_profile_modisco/MA0526.4.svg
- __MACOSX/mean_across_folds_all_profile_modisco/._MA0526.4.svg
- mean_across_folds_all_profile_modisco/MA1583.1.svg
- __MACOSX/mean_across_folds_all_profile_modisco/._MA1583.1.svg
- mean_across_folds_all_profile_modisco/MA1522.1.svg
- __MACOSX/mean_across_folds_all_profile_modisco/._MA1522.1.svg
- mean_across_folds_all_profile_modisco/MA0640.2.svg
- __MACOSX/mean_across_folds_all_profile_modisco/._MA0640.2.svg
- mean_across_folds_all_profile_modisco/MA0598.3.svg
- __MACOSX/mean_across_folds_all_profile_modisco/._MA0598.3.svg
- mean_across_folds_all_profile_modisco/MA1989.1.svg
- __MACOSX/mean_across_folds_all_profile_modisco/._MA1989.1.svg
- mean_across_folds_all_profile_modisco/MA1974.1.svg
- __MACOSX/mean_across_folds_all_profile_modisco/._MA1974.1.svg
- mean_across_folds_all_profile_modisco/MA0483.1.svg
- __MACOSX/mean_across_folds_all_profile_modisco/._MA0483.1.svg
- mean_across_folds_all_profile_modisco/MA0759.2.svg
- __MACOSX/mean_across_folds_all_profile_modisco/._MA0759.2.svg
- mean_across_folds_all_profile_modisco/.DS_Store
- __MACOSX/mean_across_folds_all_profile_modisco/._.DS_Store
- mean_across_folds_all_profile_modisco/MA0050.3.svg
- __MACOSX/mean_across_folds_all_profile_modisco/._MA0050.3.svg
- mean_across_folds_all_profile_modisco/MA0603.1.svg
- __MACOSX/mean_across_folds_all_profile_modisco/._MA0603.1.svg
- mean_across_folds_all_profile_modisco/MA0108.2.svg
- __MACOSX/mean_across_folds_all_profile_modisco/._MA0108.2.svg
- mean_across_folds_all_profile_modisco/MA1928.1.svg
- __MACOSX/mean_across_folds_all_profile_modisco/._MA1928.1.svg
- mean_across_folds_all_profile_modisco/tomtom/
- __MACOSX/mean_across_folds_all_profile_modisco/._tomtom
- mean_across_folds_all_profile_modisco/MA1723.1.svg
- __MACOSX/mean_across_folds_all_profile_modisco/._MA1723.1.svg
- mean_across_folds_all_profile_modisco/MA1721.1.svg
- __MACOSX/mean_across_folds_all_profile_modisco/._MA1721.1.svg
- mean_across_folds_all_profile_modisco/MA0742.2.svg
- __MACOSX/mean_across_folds_all_profile_modisco/._MA0742.2.svg
- mean_across_folds_all_profile_modisco/MA0074.1.svg
- __MACOSX/mean_across_folds_all_profile_modisco/._MA0074.1.svg
- mean_across_folds_all_profile_modisco/MA1644.1.svg
- __MACOSX/mean_across_folds_all_profile_modisco/._MA1644.1.svg
- mean_across_folds_all_profile_modisco/MA0627.2.svg
- __MACOSX/mean_across_folds_all_profile_modisco/._MA0627.2.svg
- mean_across_folds_all_profile_modisco/MA1992.1.svg
- __MACOSX/mean_across_folds_all_profile_modisco/._MA1992.1.svg
- mean_across_folds_all_profile_modisco/MA0076.2.svg
- __MACOSX/mean_across_folds_all_profile_modisco/._MA0076.2.svg
- mean_across_folds_all_profile_modisco/MA0502.2.svg
- __MACOSX/mean_across_folds_all_profile_modisco/._MA0502.2.svg
- mean_across_folds_all_profile_modisco/MA0667.1.svg
- __MACOSX/mean_across_folds_all_profile_modisco/._MA0667.1.svg
- mean_across_folds_all_profile_modisco/MA0095.3.svg
- __MACOSX/mean_across_folds_all_profile_modisco/._MA0095.3.svg
- mean_across_folds_all_profile_modisco/MA0153.2.svg
- __MACOSX/mean_across_folds_all_profile_modisco/._MA0153.2.svg
- mean_across_folds_all_profile_modisco/MA0462.2.svg
- __MACOSX/mean_across_folds_all_profile_modisco/._MA0462.2.svg
- mean_across_folds_all_profile_modisco/MA1484.1.svg
- __MACOSX/mean_across_folds_all_profile_modisco/._MA1484.1.svg
- mean_across_folds_all_profile_modisco/MA0830.2.svg
- __MACOSX/mean_across_folds_all_profile_modisco/._MA0830.2.svg
- mean_across_folds_all_profile_modisco/MA1620.1.svg
- __MACOSX/mean_across_folds_all_profile_modisco/._MA1620.1.svg
- mean_across_folds_all_profile_modisco/MA0599.1.svg
- __MACOSX/mean_across_folds_all_profile_modisco/._MA0599.1.svg
- mean_across_folds_all_profile_modisco/MA0507.2.svg
- __MACOSX/mean_across_folds_all_profile_modisco/._MA0507.2.svg
- mean_across_folds_all_profile_modisco/MA0486.2.svg
- __MACOSX/mean_across_folds_all_profile_modisco/._MA0486.2.svg
- mean_across_folds_all_profile_modisco/MA0814.2.svg
- __MACOSX/mean_across_folds_all_profile_modisco/._MA0814.2.svg
- mean_across_folds_all_profile_modisco/MA1418.1.svg
- __MACOSX/mean_across_folds_all_profile_modisco/._MA1418.1.svg
- mean_across_folds_all_profile_modisco/MA0604.1.svg
- __MACOSX/mean_across_folds_all_profile_modisco/._MA0604.1.svg
- mean_across_folds_all_profile_modisco/MA1580.1.svg
- __MACOSX/mean_across_folds_all_profile_modisco/._MA1580.1.svg
- mean_across_folds_all_profile_modisco/MA0645.1.svg
- __MACOSX/mean_across_folds_all_profile_modisco/._MA0645.1.svg
- mean_across_folds_all_profile_modisco/MA0442.2.svg
- __MACOSX/mean_across_folds_all_profile_modisco/._MA0442.2.svg
- mean_across_folds_all_profile_modisco/MA1155.1.svg
- __MACOSX/mean_across_folds_all_profile_modisco/._MA1155.1.svg
- mean_across_folds_all_profile_modisco/MA1584.1.svg
- __MACOSX/mean_across_folds_all_profile_modisco/._MA1584.1.svg
- mean_across_folds_all_profile_modisco/MA0093.3.svg
- __MACOSX/mean_across_folds_all_profile_modisco/._MA0093.3.svg
- mean_across_folds_all_profile_modisco/MA1109.1.svg
- __MACOSX/mean_across_folds_all_profile_modisco/._MA1109.1.svg
- mean_across_folds_all_profile_modisco/MA0871.2.svg
- __MACOSX/mean_across_folds_all_profile_modisco/._MA0871.2.svg
- mean_across_folds_all_profile_modisco/MA0032.2.svg
- __MACOSX/mean_across_folds_all_profile_modisco/._MA0032.2.svg
- mean_across_folds_all_profile_modisco/MA0663.1.svg
- __MACOSX/mean_across_folds_all_profile_modisco/._MA0663.1.svg
- mean_across_folds_all_profile_modisco/MA0527.1.svg
- __MACOSX/mean_across_folds_all_profile_modisco/._MA0527.1.svg
- mean_across_folds_all_profile_modisco/MA0048.2.svg
- __MACOSX/mean_across_folds_all_profile_modisco/._MA0048.2.svg
- mean_across_folds_all_profile_modisco/MA0464.2.svg
- __MACOSX/mean_across_folds_all_profile_modisco/._MA0464.2.svg
- mean_across_folds_all_profile_modisco/MA0685.2.svg
- __MACOSX/mean_across_folds_all_profile_modisco/._MA0685.2.svg
- mean_across_folds_all_profile_modisco/MA0687.1.svg
- __MACOSX/mean_across_folds_all_profile_modisco/._MA0687.1.svg
- mean_across_folds_all_profile_modisco/MA1929.1.svg
- __MACOSX/mean_across_folds_all_profile_modisco/._MA1929.1.svg
- mean_across_folds_all_profile_modisco/MA1140.2.svg
- __MACOSX/mean_across_folds_all_profile_modisco/._MA1140.2.svg
- mean_across_folds_all_profile_modisco/MA1713.1.svg
- __MACOSX/mean_across_folds_all_profile_modisco/._MA1713.1.svg
- mean_across_folds_all_profile_modisco/MA0471.2.svg
- __MACOSX/mean_across_folds_all_profile_modisco/._MA0471.2.svg
- mean_across_folds_all_profile_modisco/MA0650.3.svg
- __MACOSX/mean_across_folds_all_profile_modisco/._MA0650.3.svg
- mean_across_folds_all_profile_modisco/MA0080.6.svg
- __MACOSX/mean_across_folds_all_profile_modisco/._MA0080.6.svg
- mean_across_folds_all_profile_modisco/MA0060.3.svg
- __MACOSX/mean_across_folds_all_profile_modisco/._MA0060.3.svg
- mean_across_folds_all_profile_modisco/MA1652.1.svg
- __MACOSX/mean_across_folds_all_profile_modisco/._MA1652.1.svg
- mean_across_folds_all_profile_modisco/MA0593.1.svg
- __MACOSX/mean_across_folds_all_profile_modisco/._MA0593.1.svg
- mean_across_folds_all_profile_modisco/MA1944.1.svg
- __MACOSX/mean_across_folds_all_profile_modisco/._MA1944.1.svg
- mean_across_folds_all_profile_modisco/MA0692.1.svg
- __MACOSX/mean_across_folds_all_profile_modisco/._MA0692.1.svg
- mean_across_folds_all_profile_modisco/MA0772.1.svg
- __MACOSX/mean_across_folds_all_profile_modisco/._MA0772.1.svg
- mean_across_folds_all_profile_modisco/MA1529.1.svg
- __MACOSX/mean_across_folds_all_profile_modisco/._MA1529.1.svg
- mean_across_folds_all_profile_modisco/MA0473.3.svg
- __MACOSX/mean_across_folds_all_profile_modisco/._MA0473.3.svg
- mean_across_folds_all_profile_modisco/MA0770.1.svg
- __MACOSX/mean_across_folds_all_profile_modisco/._MA0770.1.svg
- mean_across_folds_all_profile_modisco/MA0046.2.svg
- __MACOSX/mean_across_folds_all_profile_modisco/._MA0046.2.svg
- mean_across_folds_all_profile_modisco/MA0823.1.svg
- __MACOSX/mean_across_folds_all_profile_modisco/._MA0823.1.svg
- mean_across_folds_all_profile_modisco/MA0516.3.svg
- __MACOSX/mean_across_folds_all_profile_modisco/._MA0516.3.svg
- mean_across_folds_all_profile_modisco/MA1650.1.svg
- __MACOSX/mean_across_folds_all_profile_modisco/._MA1650.1.svg
- mean_across_folds_all_profile_modisco/MA1633.2.svg
- __MACOSX/mean_across_folds_all_profile_modisco/._MA1633.2.svg
- mean_across_folds_all_profile_modisco/MA0062.3.svg
- __MACOSX/mean_across_folds_all_profile_modisco/._MA0062.3.svg
- mean_across_folds_all_profile_modisco/MA1986.1.svg
- __MACOSX/mean_across_folds_all_profile_modisco/._MA1986.1.svg
- mean_across_folds_all_profile_modisco/MA1532.2.svg
- __MACOSX/mean_across_folds_all_profile_modisco/._MA1532.2.svg
- mean_across_folds_all_profile_modisco/MA0821.2.svg
- __MACOSX/mean_across_folds_all_profile_modisco/._MA0821.2.svg
- mean_across_folds_all_profile_modisco/MA0901.2.svg
- __MACOSX/mean_across_folds_all_profile_modisco/._MA0901.2.svg
- mean_across_folds_all_profile_modisco/MA1548.1.svg
- __MACOSX/mean_across_folds_all_profile_modisco/._MA1548.1.svg
- mean_across_folds_all_profile_modisco/MA1711.1.svg
- __MACOSX/mean_across_folds_all_profile_modisco/._MA1711.1.svg
- mean_across_folds_all_profile_modisco/MA1728.1.svg
- __MACOSX/mean_across_folds_all_profile_modisco/._MA1728.1.svg
- mean_across_folds_all_profile_modisco/MA1509.1.svg
- __MACOSX/mean_across_folds_all_profile_modisco/._MA1509.1.svg
- mean_across_folds_all_profile_modisco/MA1966.1.svg
- __MACOSX/mean_across_folds_all_profile_modisco/._MA1966.1.svg
- mean_across_folds_all_profile_modisco/MA0597.2.svg
- __MACOSX/mean_across_folds_all_profile_modisco/._MA0597.2.svg
- mean_across_folds_all_profile_modisco/MA0146.2.svg
- __MACOSX/mean_across_folds_all_profile_modisco/._MA0146.2.svg
- mean_across_folds_all_profile_modisco/MA0103.3.svg
- __MACOSX/mean_across_folds_all_profile_modisco/._MA0103.3.svg
- mean_across_folds_all_profile_modisco/MA0774.1.svg
- __MACOSX/mean_across_folds_all_profile_modisco/._MA0774.1.svg
- mean_across_folds_all_profile_modisco/MA1982.1.svg
- __MACOSX/mean_across_folds_all_profile_modisco/._MA1982.1.svg
- mean_across_folds_all_profile_modisco/MA1654.1.svg
- __MACOSX/mean_across_folds_all_profile_modisco/._MA1654.1.svg
- mean_across_folds_all_profile_modisco/MA0749.1.svg
- __MACOSX/mean_across_folds_all_profile_modisco/._MA0749.1.svg
- mean_across_folds_all_profile_modisco/MA0656.1.svg
- __MACOSX/mean_across_folds_all_profile_modisco/._MA0656.1.svg
- mean_across_folds_all_profile_modisco/MA0750.2.svg
- __MACOSX/mean_across_folds_all_profile_modisco/._MA0750.2.svg
- mean_across_folds_all_profile_modisco/MA0003.4.svg
- __MACOSX/mean_across_folds_all_profile_modisco/._MA0003.4.svg
- mean_across_folds_all_profile_modisco/MA0509.3.svg
- __MACOSX/mean_across_folds_all_profile_modisco/._MA0509.3.svg
- mean_across_folds_all_profile_modisco/MA1964.1.svg
- __MACOSX/mean_across_folds_all_profile_modisco/._MA1964.1.svg
- mean_across_folds_all_profile_modisco/MA1127.1.svg
- __MACOSX/mean_across_folds_all_profile_modisco/._MA1127.1.svg
- mean_across_folds_all_profile_modisco/MA1999.1.svg
- __MACOSX/mean_across_folds_all_profile_modisco/._MA1999.1.svg
- mean_across_folds_all_profile_modisco/MA0510.2.svg
- __MACOSX/mean_across_folds_all_profile_modisco/._MA0510.2.svg
- mean_across_folds_all_profile_modisco/MA0792.1.svg
- __MACOSX/mean_across_folds_all_profile_modisco/._MA0792.1.svg
- mean_across_folds_all_profile_modisco/MA0139.1.svg
- __MACOSX/mean_across_folds_all_profile_modisco/._MA0139.1.svg
- mean_across_folds_all_profile_modisco/MA1651.1.svg
- __MACOSX/mean_across_folds_all_profile_modisco/._MA1651.1.svg
- mean_across_folds_all_profile_modisco/MA0632.2.svg
- __MACOSX/mean_across_folds_all_profile_modisco/._MA0632.2.svg
- mean_across_folds_all_profile_modisco/MA1987.1.svg
- __MACOSX/mean_across_folds_all_profile_modisco/._MA1987.1.svg
- mean_across_folds_all_profile_modisco/MA0039.4.svg
- __MACOSX/mean_across_folds_all_profile_modisco/._MA0039.4.svg
- mean_across_folds_all_profile_modisco/MA0002.2.svg
- __MACOSX/mean_across_folds_all_profile_modisco/._MA0002.2.svg
- mean_across_folds_all_profile_modisco/MA0771.1.svg
- __MACOSX/mean_across_folds_all_profile_modisco/._MA0771.1.svg
- mean_across_folds_all_profile_modisco/MA1141.1.svg
- __MACOSX/mean_across_folds_all_profile_modisco/._MA1141.1.svg
- mean_across_folds_all_profile_modisco/MA1531.1.svg
- __MACOSX/mean_across_folds_all_profile_modisco/._MA1531.1.svg
- mean_across_folds_all_profile_modisco/MA0616.2.svg
- __MACOSX/mean_across_folds_all_profile_modisco/._MA0616.2.svg
- mean_across_folds_all_profile_modisco/MA0841.1.svg
- __MACOSX/mean_across_folds_all_profile_modisco/._MA0841.1.svg
- mean_across_folds_all_profile_modisco/MA1712.1.svg
- __MACOSX/mean_across_folds_all_profile_modisco/._MA1712.1.svg
- mean_across_folds_all_profile_modisco/MA0528.2.svg
- __MACOSX/mean_across_folds_all_profile_modisco/._MA0528.2.svg
- mean_across_folds_all_profile_modisco/MA1122.1.svg
- __MACOSX/mean_across_folds_all_profile_modisco/._MA1122.1.svg
- mean_across_folds_all_profile_modisco/MA1961.1.svg
- __MACOSX/mean_across_folds_all_profile_modisco/._MA1961.1.svg
- mean_across_folds_all_profile_modisco/trimmed_logos/
- __MACOSX/mean_across_folds_all_profile_modisco/._trimmed_logos
- mean_across_folds_all_profile_modisco/MA1143.1.svg
- __MACOSX/mean_across_folds_all_profile_modisco/._MA1143.1.svg
- mean_across_folds_all_profile_modisco/MA1592.1.svg
- __MACOSX/mean_across_folds_all_profile_modisco/._MA1592.1.svg
- mean_across_folds_all_profile_modisco/MA0517.1.svg
- __MACOSX/mean_across_folds_all_profile_modisco/._MA0517.1.svg
- mean_across_folds_all_profile_modisco/MA1653.1.svg
- __MACOSX/mean_across_folds_all_profile_modisco/._MA1653.1.svg
- mean_across_folds_all_profile_modisco/MA0653.1.svg
- __MACOSX/mean_across_folds_all_profile_modisco/._MA0653.1.svg
- mean_across_folds_all_profile_modisco/MA0609.2.svg
- __MACOSX/mean_across_folds_all_profile_modisco/._MA0609.2.svg
- mean_across_folds_all_profile_modisco/MA0474.3.svg
- __MACOSX/mean_across_folds_all_profile_modisco/._MA0474.3.svg
- mean_across_folds_all_profile_modisco/MA1596.1.svg
- __MACOSX/mean_across_folds_all_profile_modisco/._MA1596.1.svg
- mean_across_folds_all_profile_modisco/MA0476.1.svg
- __MACOSX/mean_across_folds_all_profile_modisco/._MA0476.1.svg
- mean_across_folds_all_profile_modisco/MA0081.2.svg
- __MACOSX/mean_across_folds_all_profile_modisco/._MA0081.2.svg
- mean_across_folds_all_profile_modisco/MA0100.3.svg
- __MACOSX/mean_across_folds_all_profile_modisco/._MA0100.3.svg
- mean_across_folds_all_profile_modisco/MA1513.1.svg
- __MACOSX/mean_across_folds_all_profile_modisco/._MA1513.1.svg
- mean_across_folds_all_profile_modisco/MA0006.1.svg
- __MACOSX/mean_across_folds_all_profile_modisco/._MA0006.1.svg
- mean_across_folds_all_profile_modisco/MA0748.2.svg
- __MACOSX/mean_across_folds_all_profile_modisco/._MA0748.2.svg
- mean_across_folds_all_profile_modisco/MA0511.2.svg
- __MACOSX/mean_across_folds_all_profile_modisco/._MA0511.2.svg
- mean_across_folds_all_profile_modisco/MA1511.2.svg
- __MACOSX/mean_across_folds_all_profile_modisco/._MA1511.2.svg
- mean_across_folds_all_profile_modisco/MA1965.1.svg
- __MACOSX/mean_across_folds_all_profile_modisco/._MA1965.1.svg
- mean_across_folds_all_profile_modisco/MA0489.2.svg
- __MACOSX/mean_across_folds_all_profile_modisco/._MA0489.2.svg
- mean_across_folds_all_profile_modisco/MA0508.3.svg
- __MACOSX/mean_across_folds_all_profile_modisco/._MA0508.3.svg
- mean_across_folds_all_profile_modisco/MA1508.1.svg
- __MACOSX/mean_across_folds_all_profile_modisco/._MA1508.1.svg
- mean_across_folds_all_profile_modisco/MA0878.3.svg
- __MACOSX/mean_across_folds_all_profile_modisco/._MA0878.3.svg
- mean_across_folds_all_profile_modisco/MA1102.2.svg
- __MACOSX/mean_across_folds_all_profile_modisco/._MA1102.2.svg
- mean_across_folds_all_profile_modisco/MA0067.2.svg
- __MACOSX/mean_across_folds_all_profile_modisco/._MA0067.2.svg
[truncated: 626 more entries]
