# Supplementary material for: Dissection of core promoter syntax through single nucleotide resolution modeling of transcription initiation
Source: bioRxiv. 2024 Sep 17:2024.03.13.583868. Preprint. [Version 4] doi: 10.1101/2024.03.13.583868 (PMC10979970; doi:10.1101/2024.03.13.583868)
Supplement: Supplement 4 — TF-MoDISco report for DeepSHAP profile interpretation of CLIPNET (zip archive). [file media-4.zip › mean_across_folds_all_profile_modisco/tomtom/neg_patterns.pattern_15.tomtom.tsv]

Query_ID	Target_ID	Optimal_offset	p-value	E-value	q-value	Overlap	Query_consensus	Target_consensus	Orientation
1	MA1580.1	4	0.00532165	4.47551	1	4	CAGT	TGTACAGTAT	+
1	MA0100.3	2	0.00532165	4.47551	1	4	CAGT	GACAGTTGGT	-
1	MA0050.3	5	0.00910548	7.65771	1	4	CAGT	ACTTTCAGTTTCATT	-
# Tomtom (Motif Comparison Tool): Version 5.5.4 compiled on Sep 2 2023 at 01:30:01
# The format of this file is described at https://meme-suite.org/meme/doc/tomtom-output-format.html.
# tomtom -no-ssc -oc . --verbosity 1 -text -min-overlap 5 -mi 1 -dist pearson -evalue -thresh 10.0 /tmp/tmp0dsmqsj1 /home2/ayh8/data/JASPAR/JASPAR2022_CORE_vertebrates_non-redundant_pfms_meme.txt
