# Supplementary material for: Dissection of core promoter syntax through single nucleotide resolution modeling of transcription initiation
Source: bioRxiv. 2024 Sep 17:2024.03.13.583868. Preprint. [Version 4] doi: 10.1101/2024.03.13.583868 (PMC10979970; doi:10.1101/2024.03.13.583868)
Supplement: Supplement 7 — A random subset (n = 5000) of Supplementary Info. 2 (bed file). [file media-7.txt]

chr20	47727077	47728077
chr5	134523687	134524687
chr17	29566106	29567106
chr1	236424828	236425828
chr1	161068129	161069129
chr11	126211308	126212308
chr18	77054775	77055775
chr18	57802411	57803411
chr22	44954860	44955860
chr16	28863059	28864059
chr3	122563880	122564880
chr18	80104820	80105820
chr14	22481192	22482192
chr2	222319370	222320370
chr6	158289827	158290827
chr3	185498347	185499347
chr18	32084959	32085959
chr6	34655833	34656833
chr2	37157238	37158238
chr1	151280574	151281574
chr5	159101333	159102333
chr14	89276287	89277287
chr1	117655824	117656824
chr1	225923736	225924736
chr8	98304222	98305222
chr15	91115858	91116858
chr6	63552891	63553891
chr3	75640901	75641901
chr16	28923522	28924522
chr17	59892713	59893713
chr5	6660220	6661220
chr9	78235634	78236634
chr15	90856489	90857489
chr20	49812694	49813694
chr3	100103846	100104846
chr1	206715618	206716618
chr6	167092829	167093829
chr10	49134914	49135914
chr5	1294671	1295671
chr20	49668224	49669224
chr10	96271793	96272793
chr1	93346397	93347397
chr1	85200099	85201099
chr1	160521918	160522918
chr5	179698279	179699279
chr17	46266915	46267915
chr11	94972651	94973651
chr2	111883212	111884212
chr15	45188260	45189260
chr12	52024948	52025948
chr4	83217523	83218523
chr20	57619582	57620582
chr1	206770389	206771389
chr5	140156920	140157920
chr2	230663036	230664036
chr19	7348294	7349294
chr22	35627091	35628091
chr12	11725013	11726013
chr1	156105893	156106893
chr1	207424147	207425147
chr18	6449118	6450118
chr11	119018259	119019259
chr2	180006211	180007211
chr19	12775116	12776116
chr14	22491786	22492786
chr5	80109941	80110941
chr9	2621885	2622885
chr2	169824294	169825294
chr11	96215238	96216238
chr1	150578467	150579467
chr3	4976828	4977828
chr3	167734175	167735175
chr17	19866530	19867530
chr11	119316560	119317560
chr5	177302984	177303984
chr17	29929095	29930095
chr19	38004574	38005574
chr11	326265	327265
chr12	14769938	14770938
chr9	92293614	92294614
chr5	132467008	132468008
chr2	201257042	201258042
chr1	197775193	197776193
chr19	947335	948335
chr2	111480384	111481384
chr7	100890031	100891031
chr12	108631601	108632601
chr4	38785473	38786473
chr6	138772787	138773787
chr3	129278368	129279368
chr18	62187213	62188213
chr14	106511044	106512044
chr21	25563459	25564459
chr1	111215658	111216658
chr21	42460187	42461187
chr1	144418440	144419440
chr15	72229034	72230034
chr14	103373854	103374854
chr7	106424758	106425758
chr15	82332707	82333707
chr12	54052458	54053458
chr9	87498201	87499201
chr6	2857731	2858731
chr9	37034556	37035556
chr11	64744431	64745431
chr13	19344015	19345015
chr14	22810704	22811704
chr20	37853524	37854524
chr18	9710516	9711516
chr15	66497009	66498009
chr13	28718470	28719470
chr2	61177363	61178363
chr22	24426770	24427770
chr16	21834429	21835429
chr11	121462525	121463525
chr10	68406883	68407883
chr16	22296468	22297468
chr15	74399195	74400195
chr14	35155676	35156676
chr15	51751648	51752648
chr1	209755979	209756979
chr22	30314651	30315651
chr12	110605415	110606415
chr12	120648928	120649928
chr8	64579450	64580450
chr6	36358572	36359572
chr22	42120477	42121477
chr9	131670054	131671054
chr13	114130733	114131733
chr19	45927453	45928453
chr1	85464276	85465276
chr15	43775962	43776962
chr2	25401771	25402771
chr11	47987012	47988012
chr12	57546163	57547163
chr8	71849294	71850294
chr8	141104322	141105322
chr3	129428280	129429280
chr16	22205463	22206463
chr6	125956786	125957786
chr15	44726041	44727041
chr19	13098853	13099853
chr5	61331662	61332662
chr12	27161202	27162202
chr2	64751255	64752255
chr12	14955977	14956977
chr21	41863039	41864039
chr17	38701660	38702660
chr3	119637790	119638790
chr16	56931799	56932799
chr5	96875324	96876324
chr17	19162886	19163886
chr2	46461690	46462690
chr4	82798289	82799289
chr22	40818297	40819297
chr19	9785674	9786674
chr2	99488642	99489642
chr19	2478607	2479607
chr9	76458792	76459792
chr8	90645311	90646311
chr17	4709771	4710771
chr2	64654341	64655341
chr13	91154404	91155404
chr21	46295762	46296762
chr2	44802303	44803303
chr16	11379099	11380099
chr14	74941911	74942911
chr19	39031128	39032128
chr12	104063451	104064451
chr14	106211305	106212305
chr12	57752008	57753008
chr9	137095462	137096462
chr1	21334064	21335064
chr19	47226654	47227654
chr7	24979708	24980708
chr11	206730	207730
chr18	51196507	51197507
chr6	34792105	34793105
chr19	19627902	19628902
chr3	123585763	123586763
chr18	80201517	80202517
chr1	248641923	248642923
chr7	70415403	70416403
chr6	135055123	135056123
chr2	238426612	238427612
chr2	64698944	64699944
chr10	102432075	102433075
chr6	31158628	31159628
chr2	85583968	85584968
chr7	8303617	8304617
chr3	186772992	186773992
chr17	59106681	59107681
chr2	64144281	64145281
chr19	48954752	48955752
chr1	229558247	229559247
chr17	2058090	2059090
chr3	125142174	125143174
chr6	41779387	41780387
chr16	29995578	29996578
chr4	163663369	163664369
chr6	52491122	52492122
chr2	29109497	29110497
chr20	38875241	38876241
chr6	62972854	62973854
chr12	121578813	121579813
chr16	89701121	89702121
chr10	114631573	114632573
chr12	103930568	103931568
chr12	110585149	110586149
chr17	16969810	16970810
chr5	176388712	176389712
chr3	122889779	122890779
chr6	40138198	40139198
chr15	74780622	74781622
chr2	9800619	9801619
chr20	46118393	46119393
chr9	21974550	21975550
chr13	110914525	110915525
chr17	1627011	1628011
chr21	39445027	39446027
chr8	94440662	94441662
chr1	6348403	6349403
chr19	46786970	46787970
chr16	14302236	14303236
chr17	57462131	57463131
chr1	58545687	58546687
chr1	23576938	23577938
chr17	15998970	15999970
chr14	102900666	102901666
chr7	106659840	106660840
chr6	44246935	44247935
chr11	44608806	44609806
chr6	11711935	11712935
chr15	64045779	64046779
chr2	237898303	237899303
chr9	5922074	5923074
chr19	54361529	54362529
chr8	133500146	133501146
chr1	51518484	51519484
chr21	44011770	44012770
chr19	4909156	4910156
chr2	200888589	200889589
chr7	129089308	129090308
chr8	102806797	102807797
chr12	108690696	108691696
chr11	125063528	125064528
chr17	35808398	35809398
chr15	45586528	45587528
chr5	14211887	14212887
chr2	130390336	130391336
chr3	7205502	7206502
chr1	7961360	7962360
chr11	19280578	19281578
chr2	237692516	237693516
chr11	115504210	115505210
chr6	32838086	32839086
chr14	69191055	69192055
chr10	101967981	101968981
chr1	35268608	35269608
chr6	87796721	87797721
chr18	2847334	2848334
chr11	67650226	67651226
chr19	1103414	1104414
chr3	150385466	150386466
chr1	32316368	32317368
chr16	57387721	57388721
chr19	37920807	37921807
chr12	642308	643308
chr6	33788408	33789408
chr20	35454329	35455329
chr12	29149159	29150159
chr22	28741140	28742140
chr12	47808547	47809547
chr17	31008884	31009884
chr11	65418429	65419429
chr15	74883413	74884413
chr19	45641193	45642193
chr1	155166555	155167555
chr4	2536851	2537851
chr11	35618824	35619824
chr12	98612520	98613520
chr3	191253114	191254114
chr6	96897312	96898312
chr6	41333854	41334854
chr12	124794820	124795820
chr11	18172973	18173973
chr5	21459335	21460335
chr14	93369203	93370203
chr15	41543741	41544741
chr19	11090118	11091118
chr8	48948878	48949878
chr1	77770446	77771446
chr6	30719471	30720471
chr2	42792393	42793393
chr1	12473173	12474173
chr5	160312212	160313212
chr6	166829735	166830735
chr3	128680215	128681215
chr2	157479428	157480428
chr5	177496547	177497547
chr1	30758488	30759488
chr1	3856761	3857761
chr8	143552795	143553795
chr1	156660275	156661275
chr16	22296451	22297451
chr1	160855545	160856545
chr17	62477662	62478662
chr5	154755505	154756505
chr7	10939942	10940942
chr16	75549662	75550662
chr17	4948386	4949386
chr5	69217390	69218390
chr18	26133528	26134528
chr7	130293158	130294158
chr14	45134419	45135419
chr3	72446218	72447218
chr15	22796363	22797363
chr4	985977	986977
chr1	154866063	154867063
chr2	216606275	216607275
chr19	2427408	2428408
chr4	48341126	48342126
chr10	102642823	102643823
chr8	8227913	8228913
chr6	13272223	13273223
chr4	48212012	48213012
chr11	126467543	126468543
chr17	37843736	37844736
chr10	6050221	6051221
chr17	74465801	74466801
chr19	50332098	50333098
chr1	150151465	150152465
chr6	31738714	31739714
chr18	63312517	63313517
chr2	120293721	120294721
chr7	5189966	5190966
chr1	19314872	19315872
chr7	2632158	2633158
chr9	126860384	126861384
chr19	39445638	39446638
chr2	85327184	85328184
chr7	129089096	129090096
chr15	65517200	65518200
chr1	110673980	110674980
chr5	1489796	1490796
chr16	75265737	75266737
chr14	63543226	63544226
chr5	181188313	181189313
chr4	1711635	1712635
chr19	41521128	41522128
chr16	88983239	88984239
chr6	130017963	130018963
chr14	68359004	68360004
chr20	60057943	60058943
chr4	139213713	139214713
chr19	55440627	55441627
chr3	32882349	32883349
chr1	155941205	155942205
chr8	23224509	23225509
chr17	42618141	42619141
chr1	170531156	170532156
chr10	26437732	26438732
chr9	214553	215553
chr3	45612841	45613841
chr3	98762748	98763748
chr8	144522080	144523080
chr1	11736333	11737333
chr15	90871599	90872599
chr15	73982536	73983536
chr6	42547110	42548110
chr2	186590029	186591029
chr15	84979745	84980745
chr2	43173847	43174847
chr15	75069100	75070100
chr10	45726577	45727577
chr16	11344932	11345932
chr6	26234701	26235701
chr16	75074706	75075706
chr1	154998999	154999999
chr1	100265813	100266813
chr15	72118246	72119246
chr6	35770736	35771736
chr17	44246035	44247035
chr12	103929991	103930991
chr16	30243355	30244355
chr8	64815627	64816627
chr1	150151765	150152765
chr13	49444361	49445361
chr7	150994225	150995225
chr3	196188703	196189703
chr19	42527918	42528918
chr11	64240735	64241735
chr5	472155	473155
chr19	18322092	18323092
chr4	10115351	10116351
chr7	112789996	112790996
chr1	169794682	169795682
chr7	50661411	50662411
chr12	64625120	64626120
chr14	24160905	24161905
chr21	46296606	46297606
chr7	50350019	50351019
chr5	70473605	70474605
chr6	27807032	27808032
chr8	80146812	80147812
chr6	8435172	8436172
chr15	65184212	65185212
chr22	43812208	43813208
chr1	25028335	25029335
chr11	65525127	65526127
chr15	70015649	70016649
chr2	47905766	47906766
chr17	43544860	43545860
chr4	123397509	123398509
chr6	21587968	21588968
chr10	124091970	124092970
chr19	19627078	19628078
chr17	28644453	28645453
chr12	16605747	16606747
chr18	2846823	2847823
chr2	96163466	96164466
chr14	20440637	20441637
chr7	30798418	30799418
chr11	117231559	117232559
chr22	41285209	41286209
chr19	9826631	9827631
chr19	56403295	56404295
chr17	75182071	75183071
chr5	150398354	150399354
chr2	222423488	222424488
chr8	65945830	65946830
chr16	69754304	69755304
chr12	122752840	122753840
chr1	176206456	176207456
chr5	33440737	33441737
chr12	116171929	116172929
chr12	132084882	132085882
chr20	62953734	62954734
chr6	150600520	150601520
chr2	171160077	171161077
chr5	91189342	91190342
chr1	12062890	12063890
chr7	30504004	30505004
chr1	182615400	182616400
chr16	73037016	73038016
chr11	59212581	59213581
chr7	106058279	106059279
chr3	13045930	13046930
chr4	177441127	177442127
chr22	42069406	42070406
chr19	48468995	48469995
chr3	129249336	129250336
chr16	16594978	16595978
chr13	114280722	114281722
chr19	39031070	39032070
chr10	104809415	104810415
chr11	121236105	121237105
chr1	120341456	120342456
chr3	129224855	129225855
chr1	16644020	16645020
chr12	116508101	116509101
chr5	181191286	181192286
chr11	61070247	61071247
chr17	60118974	60119974
chr6	32607145	32608145
chr6	26188095	26189095
chr8	6707652	6708652
chr7	74093786	74094786
chr1	35144836	35145836
chr2	219543275	219544275
chr16	50680827	50681827
chr18	2961852	2962852
chr11	65111377	65112377
chr11	83072001	83073001
chr20	37914711	37915711
chr1	234522528	234523528
chr8	134601746	134602746
chr17	7332100	7333100
chr8	42152839	42153839
chr2	233566474	233567474
chr5	148383150	148384150
chr8	141206008	141207008
chr7	74890504	74891504
chr1	180631209	180632209
chr6	32638211	32639211
chr12	102061169	102062169
chr1	119318394	119319394
chr13	42991761	42992761
chr22	23767164	23768164
chr18	2882857	2883857
chr17	42275629	42276629
chr15	29271023	29272023
chr5	139560609	139561609
chr14	104923904	104924904
chr17	35487476	35488476
chr9	129320506	129321506
chr7	150631938	150632938
chr1	228464347	228465347
chr10	132307830	132308830
chr2	109030954	109031954
chr15	20193397	20194397
chr15	32578470	32579470
chr12	1605419	1606419
chr11	126189080	126190080
chr16	71817970	71818970
chr1	632093	633093
chr2	218895676	218896676
chr12	32139410	32140410
chr5	120457898	120458898
chr17	45147659	45148659
chr7	23474157	23475157
chr19	22010420	22011420
chr1	37930014	37931014
chr6	111764000	111765000
chr5	173326512	173327512
chr1	52056194	52057194
chr1	28735922	28736922
chr3	10197797	10198797
chr2	19347073	19348073
chr12	42468779	42469779
chr15	78757021	78758021
chr6	26269783	26270783
chr19	15379213	15380213
chr11	65908842	65909842
chr16	67561866	67562866
chr1	28070	29070
chr12	104459031	104460031
chr14	71472614	71473614
chr12	69156924	69157924
chr5	141510738	141511738
chr4	105708460	105709460
chr2	142185358	142186358
chr6	159038735	159039735
chr13	52158426	52159426
chr11	63613472	63614472
chr1	108692376	108693376
chr14	22588218	22589218
chr19	14089833	14090833
chr8	100476296	100477296
chr17	82272864	82273864
chr5	43312755	43313755
chr12	39619352	39620352
chr19	3133297	3134297
chr7	602300	603300
chr9	89425459	89426459
chr5	71288892	71289892
chr13	110306874	110307874
chr7	24756416	24757416
chr14	70640637	70641637
chr1	9629011	9630011
chr9	61853382	61854382
chr1	235021719	235022719
chr10	13706018	13707018
chr5	163502931	163503931
chr11	107457706	107458706
chr15	64992502	64993502
chr7	124064848	124065848
chr17	17119104	17120104
chr9	111958065	111959065
chr19	18339692	18340692
chr16	24346675	24347675
chr20	63635527	63636527
chr19	40143137	40144137
chr20	64057209	64058209
chr17	37829638	37830638
chr19	32405401	32406401
chr7	100895209	100896209
chr20	41136579	41137579
chr2	138459216	138460216
chr21	44353754	44354754
chr12	6891401	6892401
chr9	69122089	69123089
chr15	63436533	63437533
chr5	121961733	121962733
chr8	60909293	60910293
chr1	155610245	155611245
chr2	87348842	87349842
chr16	88780972	88781972
chr3	184711507	184712507
chr13	49627959	49628959
chr7	73559942	73560942
chr6	12112874	12113874
chr12	8449151	8450151
chr7	151058894	151059894
chr16	81504882	81505882
chr1	160740917	160741917
chr7	105531199	105532199
chr16	10774459	10775459
chr6	148761028	148762028
chr11	128470817	128471817
chr5	141913929	141914929
chr6	15900762	15901762
chr16	88332784	88333784
chr6	20533721	20534721
chr3	197791611	197792611
chr6	33312265	33313265
chr7	5240148	5241148
chr7	44884382	44885382
chr1	111213524	111214524
chr14	77124075	77125075
chr15	31392976	31393976
chr6	43771174	43772174
chr14	92768072	92769072
chr2	219642411	219643411
chr3	119463673	119464673
chr1	157505058	157506058
chr1	66349751	66350751
chr3	141311138	141312138
chr1	24930190	24931190
chr18	57630845	57631845
chr3	46501080	46502080
chr17	5584352	5585352
chr2	64751591	64752591
chr1	32336821	32337821
chr10	62047148	62048148
chr2	69913399	69914399
chr15	99508691	99509691
chr12	104477719	104478719
chr5	116572836	116573836
chr5	150155489	150156489
chr4	38855500	38856500
chr11	10824580	10825580
chr5	141334262	141335262
chr14	49599422	49600422
chr16	81737616	81738616
chr3	157089025	157090025
chr17	79759816	79760816
chr22	19855499	19856499
chr12	103964911	103965911
chr18	46916844	46917844
chr8	17246489	17247489
chr1	23600121	23601121
chr17	46372300	46373300
chr1	25127842	25128842
chr13	51793613	51794613
chr8	95074211	95075211
chr11	67646049	67647049
chr22	30325834	30326834
chr12	98514923	98515923
chr13	21075073	21076073
chr9	124010983	124011983
chr11	120335525	120336525
chr14	74763050	74764050
chr11	117096015	117097015
chr16	85746581	85747581
chr12	132070809	132071809
chr1	115975863	115976863
chr9	37029521	37030521
chr4	182917753	182918753
chr12	93441822	93442822
chr20	52191260	52192260
chr11	73779428	73780428
chr3	127217558	127218558
chr1	777966	778966
chr12	57837917	57838917
chr1	153782714	153783714
chr1	51570019	51571019
chr20	44584614	44585614
chr9	123928939	123929939
chr5	151222829	151223829
chr10	42637644	42638644
chr1	36374501	36375501
chr1	77770473	77771473
chr14	49596508	49597508
chr3	184134859	184135859
chr7	100585256	100586256
chr19	6459206	6460206
chr20	33685314	33686314
chr3	134852475	134853475
chr1	229557823	229558823
chr16	29591492	29592492
chr10	96042856	96043856
chr16	74667160	74668160
chr16	10329302	10330302
chr6	317442	318442
chr17	50708379	50709379
chr8	22540369	22541369
chr12	49130453	49131453
chr6	6856292	6857292
chr1	45522029	45523029
chr1	146227691	146228691
chr7	128936523	128937523
chr12	6778449	6779449
chr2	60843565	60844565
chr9	94165749	94166749
chr17	38703977	38704977
chr20	53829384	53830384
chr1	207050493	207051493
chr19	57613893	57614893
chr6	157981078	157982078
chr21	25512046	25513046
chr8	42540739	42541739
chr10	77682880	77683880
chr10	8056628	8057628
chr11	65833573	65834573
chr20	62651757	62652757
chr1	8878324	8879324
chr9	133163739	133164739
chr4	2008433	2009433
chr17	77444759	77445759
chr1	243252921	243253921
chr1	51878053	51879053
chr2	37196646	37197646
chr15	48331646	48332646
chr6	5764107	5765107
chr19	48255065	48256065
chr1	227318199	227319199
chr20	45812466	45813466
chr4	88007167	88008167
chr12	102734724	102735724
chr4	174283628	174284628
chr10	108600051	108601051
chr14	30622151	30623151
chr1	221778176	221779176
chr4	99950164	99951164
chr5	96875065	96876065
chr6	5260234	5261234
chr1	25028524	25029524
chr2	237694265	237695265
chr11	75810816	75811816
chr13	95226389	95227389
chr17	29149160	29150160
chr6	159981394	159982394
chr1	145008054	145009054
chr9	133954685	133955685
chr5	96702535	96703535
chr1	224182771	224183771
chr17	17628226	17629226
chr9	97013341	97014341
chr12	12582543	12583543
chr6	136719646	136720646
chr14	102524918	102525918
chr11	73152353	73153353
chr1	151458305	151459305
chr1	11803370	11804370
chr6	158815741	158816741
chr10	88103974	88104974
chr1	200869678	200870678
chr6	69444906	69445906
chr12	121888686	121889686
chr6	4153202	4154202
chr4	17809819	17810819
chr21	29224418	29225418
chr4	163166480	163167480
chr6	126718633	126719633
chr6	32196107	32197107
chr8	11465456	11466456
chr18	62650873	62651873
chr8	12522031	12523031
chr11	67443141	67444141
chr9	34651620	34652620
chr12	9732518	9733518
chr17	29148605	29149605
chr17	58487453	58488453
chr8	38756465	38757465
chr2	233202538	233203538
chr11	118435694	118436694
chr11	62671478	62672478
chr9	136727992	136728992
chr6	145734802	145735802
chr18	62186170	62187170
chr20	49611021	49612021
chr5	140106980	140107980
chr1	55211827	55212827
chr21	42878641	42879641
chr9	124264414	124265414
chr19	19627530	19628530
chr11	95255891	95256891
chr22	45997380	45998380
chr12	93572781	93573781
chr4	73068405	73069405
chr5	143023316	143024316
chr2	84926129	84927129
chr4	54091315	54092315
chr13	48232504	48233504
chr9	41357990	41358990
chr1	11680800	11681800
chr6	27752469	27753469
chr7	97971174	97972174
chr19	2288940	2289940
chr17	58332668	58333668
chr2	6916571	6917571
chr18	32084899	32085899
chr3	122074471	122075471
chr3	171255027	171256027
chr17	50632289	50633289
chr2	70140964	70141964
chr14	105894344	105895344
chr12	117062891	117063891
chr3	57958112	57959112
chr3	101561728	101562728
chr16	4616594	4617594
chr10	3835202	3836202
chr9	12776049	12777049
chr12	110010839	110011839
chr13	100587664	100588664
chr20	32743085	32744085
chr3	31532906	31533906
chr16	69396109	69397109
chr12	92503255	92504255
chr17	45247918	45248918
chr21	36060196	36061196
chr19	57269824	57270824
chr16	71610450	71611450
chr4	42152029	42153029
chr7	120394951	120395951
chr12	120132564	120133564
chr1	46330457	46331457
chr11	75351844	75352844
chr3	48846747	48847747
chr14	106810427	106811427
chr17	48441148	48442148
chr15	82985425	82986425
chr22	37632534	37633534
chr12	6631150	6632150
chr1	111738157	111739157
chr22	48098140	48099140
chr1	30756276	30757276
chr10	123142183	123143183
chr8	103415205	103416205
chr1	181429950	181430950
chr6	32665500	32666500
chr22	26592016	26593016
chr18	23135675	23136675
chr9	33817262	33818262
chr12	64009939	64010939
chr3	132721742	132722742
chr5	180860310	180861310
chr6	36885727	36886727
chr5	1312515	1313515
chr10	103470598	103471598
chr11	119169063	119170063
chr6	88166738	88167738
chr22	45978197	45979197
chr5	78648282	78649282
chr1	153633804	153634804
chr11	68213477	68214477
chr2	68767289	68768289
chr7	8175762	8176762
chr2	170929382	170930382
chr17	45313286	45314286
chr8	99162181	99163181
chr19	53103058	53104058
chr12	12673115	12674115
chr12	4829219	4830219
chr2	64931293	64932293
chr19	48752001	48753001
chr4	7969336	7970336
chr2	5696384	5697384
chr7	30026126	30027126
chr1	101308651	101309651
chr12	6945606	6946606
chr4	151098149	151099149
chr10	48604792	48605792
chr2	126657031	126658031
chr16	11965658	11966658
chr19	20077586	20078586
chr2	64767662	64768662
chr7	141701722	141702722
chr1	37478282	37479282
chr12	121466179	121467179
chr2	126655329	126656329
chr11	6418921	6419921
chr14	70187220	70188220
chr6	137811208	137812208
chr5	40835631	40836631
chr17	4364757	4365757
chr7	5541132	5542132
chr3	9362939	9363939
chr17	38908467	38909467
chr19	10431304	10432304
chr5	181188532	181189532
chr20	4720152	4721152
chr1	42455703	42456703
chr19	13234439	13235439
chr6	147202912	147203912
chr20	48740448	48741448
chr10	96306263	96307263
chr5	83474227	83475227
chr8	61138674	61139674
chr20	43924798	43925798
chr1	156281264	156282264
chr21	42512933	42513933
chr8	75406919	75407919
chr10	110842791	110843791
chr16	11201906	11202906
chr7	112450534	112451534
chr8	102411294	102412294
chr3	149658278	149659278
chr16	14301270	14302270
chr2	74552738	74553738
chr17	39769410	39770410
chr1	32611825	32612825
chr8	134601117	134602117
chr18	57802982	57803982
chr5	178114461	178115461
chr17	15698779	15699779
chr21	10118576	10119576
chr12	4164742	4165742
chr6	87796309	87797309
chr19	888252	889252
chr5	1111132	1112132
chr3	158801989	158802989
chr1	153540563	153541563
chr12	93677323	93678323
chr1	207867711	207868711
chr22	38396815	38397815
chr3	38346343	38347343
chr11	330095	331095
chr1	9128262	9129262
chr12	106248051	106249051
chr11	125569183	125570183
chr10	71376751	71377751
chr5	10562933	10563933
chr3	49410993	49411993
chr14	60331098	60332098
chr21	41925736	41926736
chr17	38654252	38655252
chr11	95067154	95068154
chr9	136551919	136552919
chr2	230976628	230977628
chr19	13986339	13987339
chr5	87412657	87413657
chr22	38056901	38057901
chr1	28437610	28438610
chr13	42041059	42042059
chr17	54967748	54968748
chr17	35063334	35064334
chr19	10928275	10929275
chr2	216498402	216499402
chr12	10722280	10723280
chr16	21881758	21882758
chr12	51187753	51188753
chr11	73308112	73309112
chr16	57413037	57414037
chr1	149102707	149103707
chr5	109690771	109691771
chr12	29241675	29242675
chr21	43938619	43939619
chr10	78302650	78303650
chr2	183123647	183124647
chr16	3159042	3160042
chr1	11012721	11013721
chr16	67481496	67482496
chr16	58514705	58515705
chr11	34233528	34234528
chr16	442379	443379
chr8	65633968	65634968
chr19	36127812	36128812
chr10	34866817	34867817
chr2	238426104	238427104
chr1	248642701	248643701
chr10	43648559	43649559
chr4	68359423	68360423
chr12	1530973	1531973
chr5	102754386	102755386
chr20	48846535	48847535
chr16	1782592	1783592
chr7	76944026	76945026
chr1	161389364	161390364
chr19	12610304	12611304
chr12	120225659	120226659
chr3	75672385	75673385
chr1	93179839	93180839
chr2	241701876	241702876
chr22	26428147	26429147
chr10	35135881	35136881
chr22	31083832	31084832
chr8	2726278	2727278
chr4	146520585	146521585
chr9	111662093	111663093
chr1	9900075	9901075
chr5	143001759	143002759
chr12	14365087	14366087
chr18	62716723	62717723
chr8	11799807	11800807
chr2	127525513	127526513
chr16	11851019	11852019
chr17	2265912	2266912
chr19	45769976	45770976
chr19	1066896	1067896
chr1	112704572	112705572
chr19	35718020	35719020
chr3	51391163	51392163
chr5	42949572	42950572
chr7	6576809	6577809
chr17	17782570	17783570
chr10	124743107	124744107
chr2	27217385	27218385
chr8	122781990	122782990
chr1	31643778	31644778
chr19	14356095	14357095
chr12	11725363	11726363
chr17	73232572	73233572
chr6	69795894	69796894
chr20	35663649	35664649
chr4	71186065	71187065
chr12	553344	554344
chr17	32834899	32835899
chr2	73284753	73285753
chr7	130141171	130142171
chr13	33743550	33744550
chr19	13149484	13150484
chr20	45890988	45891988
chr16	30557312	30558312
chr10	69051883	69052883
chr1	207872491	207873491
chr7	27740201	27741201
chr17	44689505	44690505
chr3	19946368	19947368
chr11	5684206	5685206
chr14	104688939	104689939
chr20	10672500	10673500
chr1	11731668	11732668
chr11	111416226	111417226
chr19	3366704	3367704
chr1	221069133	221070133
chr6	107957674	107958674
chr11	108497810	108498810
chr10	14659717	14660717
chr22	31229450	31230450
chr9	125707010	125708010
chr17	19978172	19979172
chr6	106163652	106164652
chr5	178204022	178205022
chr2	87075060	87076060
chr22	38756430	38757430
chr22	26589206	26590206
chr22	39464975	39465975
chr4	38452669	38453669
chr6	41707587	41708587
chr12	76763672	76764672
chr19	12669128	12670128
chr2	101252282	101253282
chr8	29498712	29499712
chr5	69709403	69710403
chr2	43407726	43408726
chr22	21201125	21202125
chr11	131892669	131893669
chr6	107618630	107619630
chr15	58978993	58979993
chr1	30718515	30719515
chr14	77615766	77616766
chr3	114290962	114291962
chr5	148320006	148321006
chr14	64387137	64388137
chr19	8005740	8006740
chr15	59399075	59400075
chr2	112086938	112087938
chr7	30503918	30504918
chr19	52923083	52924083
chr6	26125503	26126503
chr2	173963812	173964812
chr2	178480213	178481213
chr19	18204802	18205802
chr22	50621897	50622897
chr16	50274576	50275576
chr2	25420763	25421763
chr22	39299598	39300598
chr9	133992324	133993324
chr7	144834903	144835903
chr7	74279257	74280257
chr3	141331521	141332521
chr8	96260823	96261823
chr9	109918111	109919111
chr10	91162994	91163994
chr7	28685260	28686260
chr16	67984613	67985613
chr6	106163176	106164176
chr2	89272232	89273232
chr1	243850042	243851042
chr15	85706881	85707881
chr3	133490243	133491243
chr2	74147565	74148565
chr7	101126347	101127347
chr2	70102990	70103990
chr19	14383592	14384592
chr5	132674410	132675410
chr11	75816319	75817319
chr11	355471	356471
chr5	20972337	20973337
chr2	110677690	110678690
chr22	42079853	42080853
chr17	7351739	7352739
chr9	124285694	124286694
chr15	74399979	74400979
chr16	67644875	67645875
chr16	24538812	24539812
chr22	31792312	31793312
chr6	6589194	6590194
chr5	119452208	119453208
chr3	179070929	179071929
chr11	65421891	65422891
chr15	64840837	64841837
chr11	47376501	47377501
chr2	237084916	237085916
chr16	528016	529016
chr16	4253111	4254111
chr3	53160045	53161045
chr2	179995477	179996477
chr1	228734503	228735503
chr10	77710645	77711645
chr4	2484741	2485741
chr9	97983508	97984508
chr1	227317630	227318630
chr12	46383446	46384446
chr3	42804395	42805395
chr2	11584388	11585388
chr18	2980775	2981775
chr4	86939339	86940339
chr2	68737390	68738390
chr19	57849702	57850702
chr1	100895800	100896800
chr11	72739058	72740058
chr1	27772428	27773428
chr6	31402665	31403665
chr10	72248777	72249777
chr22	20238591	20239591
chr7	128869038	128870038
chr8	102662152	102663152
chr17	2266293	2267293
chr19	8193353	8194353
chr9	134928879	134929879
chr3	160885370	160886370
chr14	70821611	70822611
chr11	108593025	108594025
chr17	80254342	80255342
chr1	155226756	155227756
chr21	34889011	34890011
chr17	47285989	47286989
chr19	37506699	37507699
chr17	42586544	42587544
chr2	97760910	97761910
chr8	43139975	43140975
chr2	237691790	237692790
chr10	13115633	13116633
chr20	57389721	57390721
chr22	50318767	50319767
chr3	156483094	156484094
chr2	74414601	74415601
chr17	74280093	74281093
chr12	124940321	124941321
chr16	2340446	2341446
chr4	169100144	169101144
chr7	2299603	2300603
chr22	41443935	41444935
chr15	101974485	101975485
chr11	68843261	68844261
chr14	92039599	92040599
chr11	119751277	119752277
chr8	120811830	120812830
chr20	53750856	53751856
chr2	114662137	114663137
chr15	80999342	81000342
chr1	23528106	23529106
chr5	111224308	111225308
chr4	80202294	80203294
chr3	105882290	105883290
chr17	28742711	28743711
chr17	64918544	64919544
chr10	114631860	114632860
chr17	5438481	5439481
chr4	1752159	1753159
chr2	48440449	48441449
chr2	218671756	218672756
chr2	113693148	113694148
chr17	29566207	29567207
chr2	70121104	70122104
chr9	111515590	111516590
chr18	79405571	79406571
chr6	41940371	41941371
chr6	69866819	69867819
chr1	6027079	6028079
chr16	11361540	11362540
chr2	201123741	201124741
chr3	179346675	179347675
chr19	19776317	19777317
chr17	39861043	39862043
chr8	143597621	143598621
chr7	100351796	100352796
chr17	45147341	45148341
chr4	41989853	41990853
chr10	22320563	22321563
chr6	7915188	7916188
chr1	150973999	150974999
chr6	132512729	132513729
chr2	86623130	86624130
chr10	123402268	123403268
chr4	102825086	102826086
chr19	56314293	56315293
chr7	30284838	30285838
chr3	28348396	28349396
chr4	39632064	39633064
chr14	105889442	105890442
chr6	135223535	135224535
chr21	39348939	39349939
chr1	156126857	156127857
chr3	155853692	155854692
chr9	62457740	62458740
chr1	179229229	179230229
chr18	54269638	54270638
chr7	137846967	137847967
chr19	45424232	45425232
chr19	1249051	1250051
chr17	68290932	68291932
chr7	5594908	5595908
chr11	119693871	119694871
chr2	119759117	119760117
chr3	29281912	29282912
chr7	4738250	4739250
chr4	40669094	40670094
chr10	11147663	11148663
chr22	23787120	23788120
chr2	33205775	33206775
chr2	216491814	216492814
chr15	83207201	83208201
chr2	64946141	64947141
chr15	55993063	55994063
chr1	45340517	45341517
chr14	22493628	22494628
chr3	17741235	17742235
chr20	17968857	17969857
chr21	45891900	45892900
chr10	98132783	98133783
chr2	179247177	179248177
chr13	102799905	102800905
chr7	151342003	151343003
chr1	34531431	34532431
chr1	160549056	160550056
chr2	61763376	61764376
chr2	20676649	20677649
chr3	15205708	15206708
chr19	48186345	48187345
chr1	167715075	167716075
chr10	4121297	4122297
chr16	4315029	4316029
chr19	1367083	1368083
chr17	5233660	5234660
chr18	57084269	57085269
chr11	121452084	121453084
chr15	34101998	34102998
chr12	95942735	95943735
chr18	13726068	13727068
chr9	61862162	61863162
chr3	355217	356217
chr6	19854031	19855031
chr10	132396665	132397665
chr2	64749326	64750326
chr11	66002337	66003337
chr14	92040495	92041495
chr5	1488991	1489991
chr22	20695251	20696251
chr7	38340897	38341897
chr2	156334114	156335114
chr20	38804813	38805813
chr16	85082094	85083094
chr2	25273324	25274324
chr4	114598235	114599235
chr6	116570244	116571244
chr14	74085017	74086017
chr15	48645942	48646942
chr7	100126232	100127232
chr1	32650581	32651581
chr10	72273175	72274175
chr19	35155003	35156003
chr1	244862912	244863912
chr13	42394860	42395860
chr12	49069257	49070257
chr4	145618860	145619860
chr14	22555807	22556807
chr12	100719785	100720785
chr21	33403834	33404834
chr9	124868200	124869200
chr22	42580532	42581532
chr15	70300640	70301640
chr7	45203811	45204811
chr12	22544298	22545298
chr17	76272585	76273585
chr2	138459196	138460196
chr1	25239710	25240710
chr22	30355980	30356980
chr2	108719069	108720069
chr11	62671074	62672074
chr14	24672396	24673396
chr16	78098746	78099746
chr1	200411326	200412326
chr15	84229329	84230329
chr3	51384189	51385189
chr12	71754896	71755896
chr13	50594178	50595178
chr19	45075118	45076118
chr8	79768252	79769252
chr3	32438561	32439561
chr19	18832348	18833348
chr10	23095867	23096867
chr1	21487717	21488717
chr5	132478979	132479979
chr2	190649055	190650055
chr1	28174910	28175910
chr3	141379528	141380528
chr1	167538462	167539462
chr3	127835397	127836397
chr15	65868925	65869925
chr2	43225214	43226214
chr20	24872739	24873739
chr13	99354242	99355242
chr7	102306431	102307431
chr5	75668411	75669411
chr2	201642464	201643464
chr15	99249177	99250177
chr14	68282804	68283804
chr18	62715130	62716130
chr18	63319012	63320012
chr22	25486164	25487164
chr1	10979685	10980685
chr17	2056252	2057252
chr10	73096431	73097431
chr22	37306277	37307277
chr1	203753122	203754122
chr17	35577522	35578522
chr19	11421853	11422853
chr2	96115956	96116956
chr13	110706051	110707051
chr21	41367818	41368818
chr2	197515625	197516625
chr10	87093747	87094747
chr11	43358822	43359822
chr4	184273782	184274782
chr10	49176853	49177853
chr4	38128819	38129819
chr17	4987625	4988625
chr12	66235137	66236137
chr15	41332829	41333829
chr7	73556905	73557905
chr11	123740974	123741974
chr1	226349556	226350556
chr9	134066841	134067841
chr18	63157749	63158749
chr22	31398879	31399879
chr1	32249546	32250546
chr10	132575620	132576620
chr6	12047234	12048234
chr7	8386710	8387710
chr11	121448156	121449156
chr15	76150130	76151130
chr15	30471076	30472076
chr1	65206772	65207772
chr2	87075857	87076857
chr13	24270783	24271783
chr9	68802358	68803358
chr11	537178	538178
chr22	22809962	22810962
chr22	50621032	50622032
chr12	118307679	118308679
chr17	7483178	7484178
chr11	47377133	47378133
chr11	4607533	4608533
chr2	85998877	85999877
chr1	224434766	224435766
chr2	181892091	181893091
chr7	953594	954594
chr5	132268789	132269789
chr12	70243533	70244533
chr6	138591893	138592893
chr12	102958935	102959935
chr19	46624720	46625720
chr2	236567647	236568647
chr15	43745475	43746475
chr5	134003463	134004463
chr17	63931582	63932582
chr1	161186044	161187044
chr20	62407351	62408351
chr6	135054729	135055729
chr2	70993750	70994750
chr2	27162118	27163118
chr20	36852010	36853010
chr14	93975514	93976514
chr6	124961924	124962924
chr14	24095045	24096045
chr12	8025799	8026799
chr4	184384328	184385328
chr1	32612137	32613137
chr3	125191390	125192390
chr10	34780795	34781795
chr21	43938258	43939258
chr15	39920946	39921946
chr3	66998096	66999096
chr4	138242107	138243107
chr4	153152987	153153987
chr12	110456184	110457184
chr7	26864821	26865821
chr13	75326420	75327420
chr8	117520789	117521789
chr5	139561453	139562453
chr5	40835506	40836506
chr17	49707236	49708236
chr16	324377	325377
chr9	5843643	5844643
chr1	70516917	70517917
chr21	32726821	32727821
chr19	7902753	7903753
chr12	16610100	16611100
chr20	53828905	53829905
chr3	50320508	50321508
chr5	134553947	134554947
chr1	31703598	31704598
chr2	171160814	171161814
chr17	57356990	57357990
chr9	33290355	33291355
chr1	44684447	44685447
chr13	99419947	99420947
chr9	92324906	92325906
chr18	57077260	57078260
chr6	89117144	89118144
chr6	225228	226228
chr1	28580907	28581907
chr1	58783162	58784162
chr2	100234881	100235881
chr8	41528221	41529221
chr21	39183613	39184613
chr15	26628486	26629486
chr15	65902262	65903262
chr17	62423824	62424824
chr1	203487505	203488505
chr22	22201192	22202192
chr14	69354299	69355299
chr3	122079570	122080570
chr16	21835363	21836363
chr10	124742656	124743656
chr17	50151459	50152459
chr9	133120996	133121996
chr3	4830829	4831829
chr10	35127709	35128709
chr10	6347385	6348385
chr16	57038447	57039447
chr3	13420313	13421313
chr7	100127050	100128050
chr3	32992166	32993166
chr3	195148400	195149400
chr11	9364152	9365152
chr9	2016677	2017677
chr3	33439344	33440344
chr18	50967981	50968981
chr22	20494704	20495704
chr14	24195049	24196049
chr19	6393332	6394332
chr17	4396117	4397117
chr1	157551859	157552859
chr12	110281304	110282304
chr17	80891522	80892522
chr4	171644216	171645216
chr11	615649	616649
chr16	84599386	84600386
chr2	236862519	236863519
chr1	39575676	39576676
chr19	38733989	38734989
chr19	49896515	49897515
chr2	45567672	45568672
chr12	4910465	4911465
chr16	81738215	81739215
chr6	4776623	4777623
chr22	20507294	20508294
chr18	36493203	36494203
chr9	129597191	129598191
chr18	31943034	31944034
chr17	76444498	76445498
chr9	133148627	133149627
chr2	60552130	60553130
chr11	102346301	102347301
chr5	321014	322014
chr16	57384059	57385059
chr19	36837329	36838329
chr15	72226498	72227498
chr15	43249583	43250583
chr8	22440310	22441310
chr15	63859753	63860753
chr22	36435123	36436123
chr12	95942611	95943611
chr19	12332629	12333629
chr19	48648837	48649837
chr6	27815092	27816092
chr3	182681968	182682968
chr22	23894283	23895283
chr1	226063048	226064048
chr14	91241585	91242585
chr3	187041622	187042622
chr12	50764151	50765151
chr6	69866638	69867638
chr11	115221215	115222215
chr3	130093980	130094980
chr6	31185756	31186756
chr16	49854928	49855928
chr20	47497991	47498991
chr9	131734594	131735594
chr8	120810982	120811982
chr19	58559230	58560230
chr5	7289467	7290467
chr3	132416756	132417756
chr1	169009693	169010693
chr10	17228464	17229464
chr2	218034698	218035698
chr17	1627951	1628951
chr17	42773336	42774336
chr16	31095473	31096473
chr9	112035845	112036845
chr5	151770734	151771734
chr5	179818991	179819991
chr5	115262692	115263692
chr15	78264654	78265654
chr11	112073981	112074981
chr7	75617762	75618762
chr10	35131810	35132810
chr19	1180299	1181299
chr6	13261533	13262533
chr15	51829421	51830421
chr1	180213300	180214300
chr9	128419898	128420898
chr2	95402206	95403206
chr19	2060951	2061951
chr18	45102932	45103932
chr22	22884949	22885949
chr10	30705317	30706317
chr14	92568443	92569443
chr12	120117146	120118146
chr11	74950123	74951123
chr9	129383583	129384583
chr11	62573561	62574561
chr19	15332998	15333998
chr12	116910283	116911283
chr10	71735567	71736567
chr22	37745701	37746701
chr11	47400703	47401703
chr4	184313644	184314644
chr17	45223609	45224609
chr19	45668004	45669004
chr17	74466086	74467086
chr16	53502772	53503772
chr10	91798211	91799211
chr3	191275211	191276211
chr1	212415076	212416076
chr7	92245076	92246076
chr16	10812407	10813407
chr14	58636860	58637860
chr8	8796759	8797759
chr2	207163609	207164609
chr7	130913250	130914250
chr3	42600057	42601057
chr22	30423167	30424167
chr6	218194	219194
chr15	40769509	40770509
chr3	127219907	127220907
chr4	182917293	182918293
chr16	68538971	68539971
chr6	157556223	157557223
chr18	13725779	13726779
chr17	67571073	67572073
chr17	5225496	5226496
chr16	20900036	20901036
chr19	6674401	6675401
chr7	151755716	151756716
chr6	106141371	106142371
chr21	44300062	44301062
chr3	157089269	157090269
chr12	121658611	121659611
chr16	89764001	89765001
chr12	128797273	128798273
chr9	114386229	114387229
chr2	218568713	218569713
chr3	125989820	125990820
chr2	158457053	158458053
chr8	80029559	80030559
chr9	131237923	131238923
chr11	77994370	77995370
chr8	27362310	27363310
chr5	172283357	172284357
chr15	90530068	90531068
chr11	118565222	118566222
chr17	45247475	45248475
chr6	143450053	143451053
chr10	22252458	22253458
chr9	113601855	113602855
chr21	41229677	41230677
chr1	32107662	32108662
chr17	78131984	78132984
chr3	42590637	42591637
chr16	75761021	75762021
chr20	3795558	3796558
chr11	96338830	96339830
chr17	40362825	40363825
chr6	151380389	151381389
chr9	97199296	97200296
chr17	58336577	58337577
chr2	96157940	96158940
chr19	55275958	55276958
chr10	22682148	22683148
chr11	10657512	10658512
chr7	142808520	142809520
chr11	22677004	22678004
chr11	85627084	85628084
chr15	44287598	44288598
chr11	326895	327895
chr6	167102835	167103835
chr17	47286939	47287939
chr1	169708018	169709018
chr19	41546295	41547295
chr16	11346545	11347545
chr12	9239846	9240846
chr20	57680402	57681402
chr2	230225724	230226724
chr2	231294982	231295982
chr7	130912893	130913893
chr3	49856110	49857110
chr1	178056087	178057087
chr5	133052169	133053169
chr4	128061071	128062071
chr15	55196931	55197931
chr15	50686311	50687311
chr14	22871415	22872415
chr19	55005710	55006710
chr16	70437944	70438944
chr20	4812338	4813338
chr5	43007652	43008652
chr14	24006460	24007460
chr6	111481658	111482658
chr3	189288388	189289388
chr17	2137041	2138041
chr1	220732635	220733635
chr7	150379704	150380704
chr11	72519314	72520314
chr20	51530649	51531649
chr1	156499326	156500326
chr17	51152966	51153966
chr15	83206708	83207708
chr19	41327350	41328350
chr8	29990923	29991923
chr16	11781619	11782619
chr19	45443224	45444224
chr14	65314354	65315354
chr19	50476201	50477201
chr7	127650844	127651844
chr3	94062769	94063769
chr1	92538005	92539005
chr17	75996293	75997293
chr19	12913618	12914618
chr7	130198266	130199266
chr17	6756330	6757330
chr17	38654032	38655032
chr1	28668904	28669904
chr8	90984902	90985902
chr17	77088924	77089924
chr1	32627269	32628269
chr15	84570079	84571079
chr7	47979358	47980358
chr6	29751868	29752868
chr2	69436347	69437347
chr4	145218314	145219314
chr16	18926387	18927387
chr16	11964466	11965466
chr11	74170971	74171971
chr5	139527525	139528525
chr19	56594961	56595961
chr10	43454880	43455880
chr1	27863708	27864708
chr15	38251921	38252921
chr1	30747660	30748660
chr17	63701677	63702677
chr8	81279849	81280849
chr12	130838902	130839902
chr8	119855130	119856130
chr8	126499770	126500770
chr17	42536292	42537292
chr6	30682221	30683221
chr6	43368323	43369323
chr10	86711371	86712371
chr1	9589075	9590075
chr17	82859544	82860544
chr12	14948709	14949709
chr9	99819127	99820127
chr15	64911343	64912343
chr4	139015869	139016869
chr7	76396725	76397725
chr22	41468456	41469456
chr12	14239741	14240741
chr11	118251898	118252898
chr7	43985572	43986572
chr6	43096476	43097476
chr17	68247101	68248101
chr4	48831129	48832129
chr19	58557886	58558886
chr7	20305995	20306995
chr15	99805892	99806892
chr6	110544379	110545379
chr9	9901345	9902345
chr6	29926253	29927253
chr22	43263695	43264695
chr11	14890717	14891717
chr14	105578919	105579919
chr19	12668595	12669595
chr19	41939244	41940244
chr21	43398926	43399926
chr2	46541553	46542553
chr3	101725428	101726428
chr14	77641419	77642419
chr7	34751581	34752581
chr14	93975619	93976619
chr22	42444481	42445481
chr5	72955265	72956265
chr7	64665515	64666515
chr7	30162740	30163740
chr19	39402296	39403296
chr12	104930378	104931378
chr9	4490197	4491197
chr4	44725493	44726493
chr14	73057705	73058705
chr1	244239129	244240129
chr12	121537473	121538473
chr14	65287066	65288066
chr12	6362926	6363926
chr4	186191435	186192435
chr5	139391658	139392658
chr22	44497640	44498640
chr12	105356835	105357835
chr20	32039734	32040734
chr14	24194870	24195870
chr15	31325775	31326775
chr21	28884682	28885682
chr4	152381985	152382985
chr5	151213794	151214794
chr12	46373210	46374210
chr8	42188884	42189884
chr16	75217696	75218696
chr1	65265532	65266532
chr4	152553416	152554416
chr19	55258978	55259978
chr16	3610950	3611950
chr7	91264710	91265710
chr19	51339948	51340948
chr17	76725616	76726616
chr4	56908651	56909651
chr4	55546387	55547387
chr15	79977540	79978540
chr8	80029669	80030669
chr16	15855679	15856679
chr12	31323442	31324442
chr16	21423087	21424087
chr17	59209558	59210558
chr11	62123881	62124881
chr8	71844014	71845014
chr2	69386266	69387266
chr22	30290151	30291151
chr14	105700661	105701661
chr15	40553615	40554615
chr17	20466766	20467766
chr18	9913633	9914633
chr19	34427836	34428836
chr8	28473471	28474471
chr10	69221949	69222949
chr14	61537002	61538002
chr19	10424805	10425805
chr4	186145357	186146357
chr10	103967007	103968007
chr19	18700149	18701149
chr12	7107974	7108974
chr11	94740712	94741712
chr22	35380732	35381732
chr1	242179382	242180382
chr11	57566944	57567944
chr8	124972983	124973983
chr6	7107556	7108556
chr9	129863027	129864027
chr1	28235609	28236609
chr2	75432555	75433555
chr12	132819904	132820904
chr20	20466346	20467346
chr19	54624953	54625953
chr17	42705045	42706045
chr12	131091278	131092278
chr18	75210476	75211476
chr16	70407180	70408180
chr5	176535833	176536833
chr6	33578995	33579995
chr16	29653371	29654371
chr13	30673780	30674780
chr2	120252662	120253662
chr6	157021044	157022044
chr3	149812410	149813410
chr2	64642942	64643942
chr13	46668364	46669364
chr20	47438871	47439871
chr2	74454545	74455545
chr1	23591066	23592066
chr15	92848980	92849980
chr5	157142289	157143289
chr11	32584159	32585159
chr17	58519398	58520398
chr11	61336085	61337085
chr3	152834878	152835878
chr18	13611259	13612259
chr16	70438287	70439287
chr2	219498339	219499339
chr16	17415871	17416871
chr20	53642356	53643356
chr17	7219789	7220789
chr16	679740	680740
chr2	87075028	87076028
chr5	173689640	173690640
chr19	44752795	44753795
chr1	45304150	45305150
chr1	12166719	12167719
chr2	44949526	44950526
chr2	179274410	179275410
chr9	111483102	111484102
chr11	72079877	72080877
chr17	7328932	7329932
chr21	36384966	36385966
chr16	55324868	55325868
chr13	45465135	45466135
chr1	54542274	54543274
chr6	26157380	26158380
chr7	133253004	133254004
chr17	32503057	32504057
chr6	82247777	82248777
chr21	37564300	37565300
chr1	45840318	45841318
chr14	91354999	91355999
chr7	101016637	101017637
chr7	77199430	77200430
chr14	69766152	69767152
chr15	63970950	63971950
chr21	42495730	42496730
chr15	23038233	23039233
chr16	68235678	68236678
chr16	67243694	67244694
chr16	10876939	10877939
chr16	10787209	10788209
chr1	28552416	28553416
chr2	90245019	90246019
chr9	114385148	114386148
chr10	30587256	30588256
chr12	121626860	121627860
chr15	90716776	90717776
chr1	114510601	114511601
chr17	75878196	75879196
chr6	53348090	53349090
chr6	157274227	157275227
chr19	21835649	21836649
chr4	184616262	184617262
chr8	115667166	115668166
chr4	145936206	145937206
chr19	13116335	13117335
chr18	79987656	79988656
chr9	137737950	137738950
chr6	30066617	30067617
chr7	73308014	73309014
chr8	134564379	134565379
chr19	36127298	36128298
chr7	75171354	75172354
chr6	33313446	33314446
chr6	41200051	41201051
chr7	44985560	44986560
chr1	37925849	37926849
chr5	163505163	163506163
chr1	44684253	44685253
chr6	27810187	27811187
chr6	29005270	29006270
chr11	62652731	62653731
chr3	4978154	4979154
chr17	40323606	40324606
chr1	148280613	148281613
chr10	45710105	45711105
chr6	32854876	32855876
chr6	158870203	158871203
chr2	218367003	218368003
chr8	22978127	22979127
chr6	33621580	33622580
chr19	57814430	57815430
chr21	41425573	41426573
chr12	94816305	94817305
chr6	130020027	130021027
chr14	73569506	73570506
chr8	66712295	66713295
chr3	194255318	194256318
chr1	170531150	170532150
chr11	45846828	45847828
chr2	218286181	218287181
chr5	133241958	133242958
chr16	66947288	66948288
chr16	81808752	81809752
chr1	200153110	200154110
chr19	23116866	23117866
chr12	9667171	9668171
chr1	149832830	149833830
chr6	144007390	144008390
chr3	45994537	45995537
chr1	21293524	21294524
chr19	2082142	2083142
chr13	97975522	97976522
chr11	64802974	64803974
chr6	169751366	169752366
chr19	41134775	41135775
chr2	237059010	237060010
chr3	31980181	31981181
chr13	27454880	27455880
chr15	43252961	43253961
chr9	120926046	120927046
chr7	140229671	140230671
chr12	14770381	14771381
chr17	32520146	32521146
chr7	987916	988916
chr7	44581653	44582653
chr6	160991278	160992278
chr1	11740692	11741692
chr1	155561756	155562756
chr3	4302937	4303937
chr3	53806627	53807627
chr3	58214893	58215893
chr19	21328743	21329743
chr14	106714774	106715774
chr3	178480106	178481106
chr5	43037405	43038405
chr7	157018104	157019104
chr11	62574123	62575123
chr6	159969252	159970252
chr19	40348186	40349186
chr7	25968638	25969638
chr8	134713784	134714784
chr9	92186910	92187910
chr2	70190176	70191176
chr12	121060422	121061422
chr17	79838369	79839369
chr7	55964022	55965022
chr2	105744507	105745507
chr10	123552771	123553771
chr1	30729692	30730692
chr16	88975177	88976177
chr14	39267346	39268346
chr6	331881	332881
chr1	85276554	85277554
chr2	54558436	54559436
chr1	155003613	155004613
chr19	1101212	1102212
chr6	8063295	8064295
chr18	59899561	59900561
chr9	6630137	6631137
chr6	139290421	139291421
chr12	43758922	43759922
chr5	169650487	169651487
chr6	4020610	4021610
chr6	20403872	20404872
chr6	28280935	28281935
chr18	26460291	26461291
chr8	37747440	37748440
chr17	14301600	14302600
chr21	29194356	29195356
chr15	64460656	64461656
chr3	9951351	9952351
chr1	161013309	161014309
chr8	103414341	103415341
chr11	63888166	63889166
chr8	125505689	125506689
chr6	26233706	26234706
chr3	141797236	141798236
chr17	75687611	75688611
chr13	94595750	94596750
chr2	11584554	11585554
chr1	234932641	234933641
chr10	13288180	13289180
chr14	74940112	74941112
chr5	133821017	133822017
chr19	36605265	36606265
chr2	677033	678033
chr3	52444837	52445837
chr15	26081919	26082919
chr19	17305917	17306917
chr1	246931289	246932289
chr4	113898722	113899722
chr8	124475158	124476158
chr5	1490124	1491124
chr4	128811905	128812905
chr18	59138967	59139967
chr1	145824120	145825120
chr18	51195240	51196240
chr6	4153282	4154282
chr2	74037292	74038292
chr17	38869472	38870472
chr17	7886396	7887396
chr12	118061866	118062866
chr12	26122180	26123180
chr1	26627396	26628396
chr15	56733170	56734170
chr3	129016234	129017234
chr7	102336597	102337597
chr6	34671353	34672353
chr12	49741310	49742310
chr12	71663809	71664809
chr2	197293376	197294376
chr21	43379396	43380396
chr18	76491666	76492666
chr14	50085234	50086234
chr1	89064473	89065473
[truncated: 3,000 more rows]
